# Supplementary material for: Identification of Reproductive Trait-Associated Loci and Candidate Genes in Commercial Pigs via 50K SNP Genotyping and Genome-Wide Association Study
Source: Biology (Basel). 2026 May 11;15(10):766. doi: 10.3390/biology15100766 (PMC13203925; doi:10.3390/biology15100766)
Supplement: Supplementary file 1 [file biology-15-00766-s001.zip]

Archive with 10 entries (10 files):
- Supplementary materials 1.pdf
- Supplementary materials 10 - healthy - out.bar_Gradient.xls
- Supplementary materials 2-Descriptive statistics of three classes of runs of homozygosity.xlsx
- Supplementary materials 3-gene-alive.csv
- Supplementary materials 4-genes-healthy.csv
- Supplementary materials 5-gene-total.csv
- Supplementary materials 6.pdf
- Supplementary materials 7-ROH_island_with_Gene.xlsx
- Supplementary materials 8 - live - out.bar_Gradient.xls
- Supplementary materials 9 - alive - out.bar_Gradient.xls
