# Supplementary material for: Identification of Reproductive Trait-Associated Loci and Candidate Genes in Commercial Pigs via 50K SNP Genotyping and Genome-Wide Association Study
Source: Biology (Basel). 2026 May 11;15(10):766. doi: 10.3390/biology15100766 (PMC13203925; doi:10.3390/biology15100766)
Supplement: Supplementary file 1 [file biology-15-00766-s001.zip › Supplementary materials 10 - healthy - out.bar_Gradient.xls]

id	num	pvalue	per	ratio	class	ID	Descrption	Pvalue	Qvalue	Up	Down	fg_num	bg_num
Transcriptional misregulation in cancer	3	0.02510529	12.000	0.012	Human Diseases	ko05202	Transcriptional misregulation in cancer	0.02510529	0.5386960	0	0	3	245
Fatty acid biosynthesis	1	0.0459946	4.000	0.056	Metabolism	ko00061	Fatty acid biosynthesis	0.0459946	0.5386960	0	0	1	18
Purine metabolism	2	0.04725803	8.000	0.015	Metabolism	ko00230	Purine metabolism	0.04725803	0.5386960	0	0	2	134
Spliceosome	2	0.05441661	8.000	0.014	Genetic Information Processing	ko03040	Spliceosome	0.05441661	0.5386960	0	0	2	145
Protein export	1	0.05593621	4.000	0.045	Genetic Information Processing	ko03060	Protein export	0.05593621	0.5386960	0	0	1	22
Apoptosis	2	0.05779165	8.000	0.013	Cellular Processes	ko04210	Apoptosis	0.05779165	0.5386960	0	0	2	150
Retrograde endocannabinoid signaling	2	0.06761988	8.000	0.012	Organismal Systems	ko04723	Retrograde endocannabinoid signaling	0.06761988	0.5386960	0	0	2	164
Glycosphingolipid biosynthesis - lacto and neolacto series	1	0.0755219	4.000	0.033	Metabolism	ko00601	Glycosphingolipid biosynthesis - lacto and neolacto series	0.0755219	0.5386960	0	0	1	30
NF-kappa B signaling pathway	2	0.08643054	8.000	0.011	Environmental Information Processing	ko04064	NF-kappa B signaling pathway	0.08643054	0.5386960	0	0	2	189
Thyroid cancer	1	0.09471719	4.000	0.026	Human Diseases	ko05216	Thyroid cancer	0.09471719	0.5386960	0	0	1	38
Alanine, aspartate and glutamate metabolism	1	0.09708952	4.000	0.026	Metabolism	ko00250	Alanine, aspartate and glutamate metabolism	0.09708952	0.5386960	0	0	1	39
Kaposi sarcoma-associated herpesvirus infection	2	0.1091445	8.000	0.009	Human Diseases	ko05167	Kaposi sarcoma-associated herpesvirus infection	0.1091445	0.5386960	0	0	2	217
Metabolic pathways	7	0.1262657	28.000	0.004	Metabolism	ko01100	Metabolic pathways	0.1262657	0.5386960	0	0	7	1655
Fatty acid degradation	1	0.129682	4.000	0.019	Metabolism	ko00071	Fatty acid degradation	0.129682	0.5386960	0	0	1	53
Hedgehog signaling pathway	1	0.129682	4.000	0.019	Environmental Information Processing	ko04340	Hedgehog signaling pathway	0.129682	0.5386960	0	0	1	53
Fatty acid metabolism	1	0.1387847	4.000	0.018	Metabolism	ko01212	Fatty acid metabolism	0.1387847	0.5386960	0	0	1	57
Endometrial cancer	1	0.147796	4.000	0.016	Human Diseases	ko05213	Endometrial cancer	0.147796	0.5386960	0	0	1	61
Basal cell carcinoma	1	0.1522676	4.000	0.016	Human Diseases	ko05217	Basal cell carcinoma	0.1522676	0.5386960	0	0	1	63
Lysine degradation	1	0.1611434	4.000	0.015	Metabolism	ko00310	Lysine degradation	0.1611434	0.5386960	0	0	1	67
Chemical carcinogenesis - DNA adducts	1	0.1633483	4.000	0.015	Human Diseases	ko05204	Chemical carcinogenesis - DNA adducts	0.1633483	0.5386960	0	0	1	68
Steroid hormone biosynthesis	1	0.1655477	4.000	0.014	Metabolism	ko00140	Steroid hormone biosynthesis	0.1655477	0.5386960	0	0	1	69
Metabolism of xenobiotics by cytochrome P450	1	0.1677416	4.000	0.014	Metabolism	ko00980	Metabolism of xenobiotics by cytochrome P450	0.1677416	0.5386960	0	0	1	70
Melanoma	1	0.1764617	4.000	0.014	Human Diseases	ko05218	Melanoma	0.1764617	0.5386960	0	0	1	74
Non-small cell lung cancer	1	0.1764617	4.000	0.014	Human Diseases	ko05223	Non-small cell lung cancer	0.1764617	0.5386960	0	0	1	74
MAPK signaling pathway	2	0.1818364	8.000	0.007	Environmental Information Processing	ko04010	MAPK signaling pathway	0.1818364	0.5386960	0	0	2	298
Glioma	1	0.1829442	4.000	0.013	Human Diseases	ko05214	Glioma	0.1829442	0.5386960	0	0	1	77
Pancreatic cancer	1	0.1850941	4.000	0.013	Human Diseases	ko05212	Pancreatic cancer	0.1850941	0.5386960	0	0	1	78
Chronic myeloid leukemia	1	0.1872386	4.000	0.013	Human Diseases	ko05220	Chronic myeloid leukemia	0.1872386	0.5386960	0	0	1	79
Ribosome biogenesis in eukaryotes	1	0.1915114	4.000	0.012	Genetic Information Processing	ko03008	Ribosome biogenesis in eukaryotes	0.1915114	0.5386960	0	0	1	81
RNA degradation	1	0.1915114	4.000	0.012	Genetic Information Processing	ko03018	RNA degradation	0.1915114	0.5386960	0	0	1	81
Adipocytokine signaling pathway	1	0.1936396	4.000	0.012	Organismal Systems	ko04920	Adipocytokine signaling pathway	0.1936396	0.5386960	0	0	1	82
p53 signaling pathway	1	0.1957625	4.000	0.012	Cellular Processes	ko04115	p53 signaling pathway	0.1957625	0.5386960	0	0	1	83
Synaptic vesicle cycle	1	0.1957625	4.000	0.012	Organismal Systems	ko04721	Synaptic vesicle cycle	0.1957625	0.5386960	0	0	1	83
PPAR signaling pathway	1	0.2146287	4.000	0.011	Organismal Systems	ko03320	PPAR signaling pathway	0.2146287	0.5386960	0	0	1	92
Morphine addiction	1	0.2208224	4.000	0.011	Human Diseases	ko05032	Morphine addiction	0.2208224	0.5386960	0	0	1	95
TGF-beta signaling pathway	1	0.2228766	4.000	0.010	Environmental Information Processing	ko04350	TGF-beta signaling pathway	0.2228766	0.5386960	0	0	1	96
GABAergic synapse	1	0.2249255	4.000	0.010	Organismal Systems	ko04727	GABAergic synapse	0.2249255	0.5386960	0	0	1	97
Colorectal cancer	1	0.2249255	4.000	0.010	Human Diseases	ko05210	Colorectal cancer	0.2249255	0.5386960	0	0	1	97
Pertussis	1	0.2290079	4.000	0.010	Human Diseases	ko05133	Pertussis	0.2290079	0.5386960	0	0	1	99
Circadian entrainment	1	0.2411314	4.000	0.010	Organismal Systems	ko04713	Circadian entrainment	0.2411314	0.5386960	0	0	1	105
Huntington disease	2	0.2434842	8.000	0.006	Human Diseases	ko05016	Huntington disease	0.2434842	0.5386960	0	0	2	362
Small cell lung cancer	1	0.2451318	4.000	0.009	Human Diseases	ko05222	Small cell lung cancer	0.2451318	0.5386960	0	0	1	107
Toll-like receptor signaling pathway	1	0.2570117	4.000	0.009	Organismal Systems	ko04620	Toll-like receptor signaling pathway	0.2570117	0.5386960	0	0	1	113
Cholinergic synapse	1	0.2648318	4.000	0.009	Organismal Systems	ko04725	Cholinergic synapse	0.2648318	0.5386960	0	0	1	117
Glutamatergic synapse	1	0.2687121	4.000	0.008	Organismal Systems	ko04724	Glutamatergic synapse	0.2687121	0.5386960	0	0	1	119
HIF-1 signaling pathway	1	0.2764138	4.000	0.008	Environmental Information Processing	ko04066	HIF-1 signaling pathway	0.2764138	0.5386960	0	0	1	123
Serotonergic synapse	1	0.2802355	4.000	0.008	Organismal Systems	ko04726	Serotonergic synapse	0.2802355	0.5386960	0	0	1	125
Cell cycle	1	0.2971943	4.000	0.007	Cellular Processes	ko04110	Cell cycle	0.2971943	0.5386960	0	0	1	134
Relaxin signaling pathway	1	0.2971943	4.000	0.007	Organismal Systems	ko04926	Relaxin signaling pathway	0.2971943	0.5386960	0	0	1	134
FoxO signaling pathway	1	0.2990547	4.000	0.007	Environmental Information Processing	ko04068	FoxO signaling pathway	0.2990547	0.5386960	0	0	1	135
Lysosome	1	0.3009104	4.000	0.007	Cellular Processes	ko04142	Lysosome	0.3009104	0.5386960	0	0	1	136
Dopaminergic synapse	1	0.3064494	4.000	0.007	Organismal Systems	ko04728	Dopaminergic synapse	0.3064494	0.5386960	0	0	1	139
PD-L1 expression and PD-1 checkpoint pathway in cancer	1	0.3064494	4.000	0.007	Human Diseases	ko05235	PD-L1 expression and PD-1 checkpoint pathway in cancer	0.3064494	0.5386960	0	0	1	139
Insulin signaling pathway	1	0.3174011	4.000	0.007	Organismal Systems	ko04910	Insulin signaling pathway	0.3174011	0.5386960	0	0	1	145
Signaling pathways regulating pluripotency of stem cells	1	0.3192102	4.000	0.007	Cellular Processes	ko04550	Signaling pathways regulating pluripotency of stem cells	0.3192102	0.5386960	0	0	1	146
Breast cancer	1	0.3228145	4.000	0.007	Human Diseases	ko05224	Breast cancer	0.3228145	0.5386960	0	0	1	148
Apelin signaling pathway	1	0.3264005	4.000	0.007	Environmental Information Processing	ko04371	Apelin signaling pathway	0.3264005	0.5386960	0	0	1	150
Alcoholic liver disease	1	0.3299683	4.000	0.007	Human Diseases	ko04936	Alcoholic liver disease	0.3299683	0.5386960	0	0	1	152
Herpes simplex virus 1 infection	2	0.3316533	8.000	0.004	Human Diseases	ko05168	Herpes simplex virus 1 infection	0.3316533	0.5386960	0	0	2	452
Chagas disease	1	0.3440589	4.000	0.006	Human Diseases	ko05142	Chagas disease	0.3440589	0.5386960	0	0	1	160
Cellular senescence	1	0.3561544	4.000	0.006	Cellular Processes	ko04218	Cellular senescence	0.3561544	0.5386960	0	0	1	167
Hepatocellular carcinoma	1	0.3612724	4.000	0.006	Human Diseases	ko05225	Hepatocellular carcinoma	0.3612724	0.5386960	0	0	1	170
Hepatitis C	1	0.3763931	4.000	0.006	Human Diseases	ko05160	Hepatitis C	0.3763931	0.5386960	0	0	1	179
Hippo signaling pathway	1	0.3780518	4.000	0.006	Environmental Information Processing	ko04390	Hippo signaling pathway	0.3780518	0.5386960	0	0	1	180
Hepatitis B	1	0.3797063	4.000	0.006	Human Diseases	ko05161	Hepatitis B	0.3797063	0.5386960	0	0	1	181
Chemokine signaling pathway	1	0.3911698	4.000	0.005	Organismal Systems	ko04062	Chemokine signaling pathway	0.3911698	0.5386960	0	0	1	188
Alcoholism	1	0.3927908	4.000	0.005	Human Diseases	ko05034	Alcoholism	0.3927908	0.5386960	0	0	1	189
Influenza A	1	0.3944076	4.000	0.005	Human Diseases	ko05164	Influenza A	0.3944076	0.5386960	0	0	1	190
Oxidative phosphorylation	1	0.3976288	4.000	0.005	Metabolism	ko00190	Oxidative phosphorylation	0.3976288	0.5386960	0	0	1	192
NOD-like receptor signaling pathway	1	0.3976288	4.000	0.005	Organismal Systems	ko04621	NOD-like receptor signaling pathway	0.3976288	0.5386960	0	0	1	192
Necroptosis	1	0.4008336	4.000	0.005	Cellular Processes	ko04217	Necroptosis	0.4008336	0.5386960	0	0	1	194
Non-alcoholic fatty liver disease	1	0.404022	4.000	0.005	Human Diseases	ko04932	Non-alcoholic fatty liver disease	0.404022	0.5386960	0	0	1	196
Yersinia infection	1	0.4150536	4.000	0.005	Human Diseases	ko05135	Yersinia infection	0.4150536	0.5458239	0	0	1	203
Gastric cancer	1	0.4212692	4.000	0.005	Human Diseases	ko05226	Gastric cancer	0.4212692	0.5465114	0	0	1	207
Pathways in cancer	2	0.4350681	8.000	0.004	Human Diseases	ko05200	Pathways in cancer	0.4350681	0.5568872	0	0	2	561
cAMP signaling pathway	1	0.4659059	4.000	0.004	Environmental Information Processing	ko04024	cAMP signaling pathway	0.4659059	0.5879710	0	0	1	237
Lipid and atherosclerosis	1	0.4716017	4.000	0.004	Human Diseases	ko05417	Lipid and atherosclerosis	0.4716017	0.5879710	0	0	1	241
Diabetic cardiomyopathy	1	0.4897129	4.000	0.004	Human Diseases	ko05415	Diabetic cardiomyopathy	0.4897129	0.5967568	0	0	1	254
Human cytomegalovirus infection	1	0.4910811	4.000	0.004	Human Diseases	ko05163	Human cytomegalovirus infection	0.4910811	0.5967568	0	0	1	255
Chemical carcinogenesis - reactive oxygen species	1	0.5190131	4.000	0.004	Human Diseases	ko05208	Chemical carcinogenesis - reactive oxygen species	0.5190131	0.6018980	0	0	1	276
Cytokine-cytokine receptor interaction	1	0.5267194	4.000	0.004	Environmental Information Processing	ko04060	Cytokine-cytokine receptor interaction	0.5267194	0.6018980	0	0	1	282
Epstein-Barr virus infection	1	0.5267194	4.000	0.004	Human Diseases	ko05169	Epstein-Barr virus infection	0.5267194	0.6018980	0	0	1	282
Thermogenesis	1	0.531791	4.000	0.003	Organismal Systems	ko04714	Thermogenesis	0.531791	0.6018980	0	0	1	286
Ras signaling pathway	1	0.5330507	4.000	0.003	Environmental Information Processing	ko04014	Ras signaling pathway	0.5330507	0.6018980	0	0	1	287
Human immunodeficiency virus 1 infection	1	0.5330507	4.000	0.003	Human Diseases	ko05170	Human immunodeficiency virus 1 infection	0.5330507	0.6018980	0	0	1	287
Human T-cell leukemia virus 1 infection	1	0.5442426	4.000	0.003	Human Diseases	ko05166	Human T-cell leukemia virus 1 infection	0.5442426	0.6018980	0	0	1	296
Ribosome	1	0.5454701	4.000	0.003	Genetic Information Processing	ko03010	Ribosome	0.5454701	0.6018980	0	0	1	297
Parkinson disease	1	0.5762944	4.000	0.003	Human Diseases	ko05012	Parkinson disease	0.5762944	0.6286848	0	0	1	323
Prion disease	1	0.5831172	4.000	0.003	Human Diseases	ko05020	Prion disease	0.5831172	0.6289804	0	0	1	329
Human papillomavirus infection	1	0.6007997	4.000	0.003	Human Diseases	ko05165	Human papillomavirus infection	0.6007997	0.6408530	0	0	1	345
PI3K-Akt signaling pathway	1	0.6370044	4.000	0.003	Environmental Information Processing	ko04151	PI3K-Akt signaling pathway	0.6370044	0.6720046	0	0	1	380
Coronavirus disease - COVID-19	1	0.6636772	4.000	0.002	Human Diseases	ko05171	Coronavirus disease - COVID-19	0.6636772	0.6925327	0	0	1	408
Amyotrophic lateral sclerosis	1	0.6850327	4.000	0.002	Human Diseases	ko05014	Amyotrophic lateral sclerosis	0.6850327	0.7071305	0	0	1	432
Alzheimer disease	1	0.6952161	4.000	0.002	Human Diseases	ko05010	Alzheimer disease	0.6952161	0.7100079	0	0	1	444
Pathways of neurodegeneration - multiple diseases	1	0.763444	4.000	0.002	Human Diseases	ko05022	Pathways of neurodegeneration - multiple diseases	0.763444	0.7714803	0	0	1	536
Olfactory transduction	1	0.9859332	4.000	0.001	Organismal Systems	ko04740	Olfactory transduction	0.9859332	0.9859332	0	0	1	1500
