# Supplementary material for: Identification of Reproductive Trait-Associated Loci and Candidate Genes in Commercial Pigs via 50K SNP Genotyping and Genome-Wide Association Study
Source: Biology (Basel). 2026 May 11;15(10):766. doi: 10.3390/biology15100766 (PMC13203925; doi:10.3390/biology15100766)
Supplement: Supplementary file 1 [file biology-15-00766-s001.zip › Supplementary materials 2-Descriptive statistics of three classes of runs of homozygosity.xlsx]

## Sheet: Sheet1
ROH Length	ROH Number			Percentage (%)			Mean Length (Mb)
	Duroc	Landrace	Yorkshire	Duroc	Landrace	Yorkshire	Duroc	Landrace	Yorkshire
0-5	729	3337	15910	0.437838	0.562353	0.498746	3.70439	3.66954	3.68217
5-10 Mb	562	1790	10097	0.337538	0.301652	0.31652	6.98845	6.81421	6.94349
> 10 Mb	229	620	4298	0.137538	0.104483	0.134734	14.0992	13.2801	13.6441
20-40	123	177	1407	0.0738739	0.0298281	0.0441066	27.2014	26.0036	26.1642
>40	22	10	18	0.0132132	0.0016852	0.00589342	69.3375	53.8148	56.147
ROH Length	ROH Number			Percentage (%)			Mean Length (Mb)			Total length(Mb)			Length percentage(%)			Genome Coverage(%)
	Duroc	Landrace	Yorkshire	Duroc	Landrace	Yorkshire	Duroc	Landrace	Yorkshire	Duroc	Landrace	Yorkshire	Duroc	Landrace	Yorkshire	Duroc	Landrace	Yorkshire
0-5	729	3337	15910	0.437838	0.562353	0.498746	3.70439	3.66954	3.68217	142.131	70.375	90.6864	0.183359	0.323801	0.249607	0.0580206	0.0287283	0.0370198
5-10 Mb	562	1790	10097	0.337538	0.301651	0.31652	6.98845	6.81422	6.94349	206.711	70.1003	108.527	0.266671	0.322537	0.298711	0.0843831	0.0286162	0.0443026
> 10 Mb	374	807	5893	0.224625	0.135996	0.184734	21.6576	16.5731	17.9893	426.312	77.7585	164.358	0.54997	0.353661	0.451682	0.174028	0.0317424	0.0670939
