# Supplementary material for: Identification of Reproductive Trait-Associated Loci and Candidate Genes in Commercial Pigs via 50K SNP Genotyping and Genome-Wide Association Study
Source: Biology (Basel). 2026 May 11;15(10):766. doi: 10.3390/biology15100766 (PMC13203925; doi:10.3390/biology15100766)
Supplement: Supplementary file 1 [file biology-15-00766-s001.zip › Supplementary materials 3-gene-alive.csv]

Chromosome/scaffold name	Gene start (bp)	Gene end (bp)	Gene description	Gene name	Gene type	Gene Synonym	Gene stable ID
1	116739096	116951464			protein_coding		ENSSSCG00000058800
1	117166300	117723335	unc-13 homolog C [Source:VGNC Symbol;Acc:VGNC:94702]	UNC13C	protein_coding		ENSSSCG00000004614
1	117931868	117934926			lncRNA		ENSSSCG00000060498
1	117935807	117945905			lncRNA		ENSSSCG00000053433
1	117946048	118160286	WD repeat domain 72 [Source:VGNC Symbol;Acc:VGNC:94938]	WDR72	protein_coding		ENSSSCG00000004615		ÔÚÑÀÓÔÖÊµÄÐÎ³ÉÖÐÆð×ÅÖØÒª×÷ÓÃ(PubMed: 19853237,25008349)¡£ÔÚÓÔÖÊÐÎ³ÉµÄ³ÉÊì½×¶Î£¬ÓÔÖÊ»ùÖÊµÄÕý³£ÐÎ³ÉºÍÓÔÖÊµ°°×ÖÊµÄÇå³ýÊÇÌØ±ðÐèÒªµÄ¡£¿ÉÄÜÓë¸Æ×ªÔËµ°°× SLC24A4¶¨Î»ÓÚ³ÉÓÔÏ¸°ûÄ¤ÓÐ¹Ø¡£
1	118190776	118197784			lncRNA		ENSSSCG00000051925
1	118367967	118373304			protein_coding		ENSSSCG00000041333
1	118688211	118693232			lncRNA		ENSSSCG00000056556
1	118714154	118719566			lncRNA		ENSSSCG00000058974
2	72879252	72920468	acyl-CoA synthetase bubblegum family member 2 [Source:VGNC Symbol;Acc:VGNC:96784]	ACSBG2	protein_coding		ENSSSCG00000013536		¼îÐÔõ£»ù¸¨Ã¸ A Ë®½âÃ¸»îÐÔºÍ»¨ÉúËÄÏ©Ëá¸¨Ã¸ A Á¬½ÓÃ¸»îÐÔ¡£×÷ÓÃÓÚÖ¬·¾Ëá´úÐ»µÄÉÏÓÎ»òÄÚ²¿¡£Î»ÓÚÏ¸°ûÖÊºÍÏßÁ£ÌåÖÐ¡£
2	72950056	73051180	regulatory factor X2 [Source:VGNC Symbol;Acc:VGNC:92244]	RFX2	protein_coding		ENSSSCG00000035403
2	73052838	73056255			lncRNA		ENSSSCG00000063196
2	73053156	73056837			lncRNA		ENSSSCG00000057618
2	73062896	73123714	RAN binding protein 3 [Source:VGNC Symbol;Acc:VGNC:92079]	RANBP3	protein_coding		ENSSSCG00000013533		×÷Îª XPO1/CRM1½éµ¼µÄºËÊä³öµÄ¸¨ÖúÒò×Ó£¬¿ÉÄÜ×÷ÎªÊä³ö¸´ºÏÖ§¼Üµ°°×¡£°ó¶¨µ½ XPO1/CRM1£¬¿ÉÒÔÎÈ¶¨ XPO1/CRM1-»õÎï½»»¥¡£Èç¹ûÃ»ÓÐ Run ½áºÏµÄ GTP£¬¾Í»á×èÖ¹ XPO1/CRM1ÓëºË¿×µÄ½áºÏ¡£Óë CHC1/RCC1½áºÏ²¢Ôö¼Ó CHC1/RCC1µÄÄñàÑßÊºËÜÕËá½»»»»îÐÔ¡£ÒÔÒÀÀµÓÚ Run µÄ·½Ê½½« XPO1/CRM1ÕÐÄ¼µ½ CHC1/RCC1¡£Í¨¹ýÓë R-SMAD µ°°× SMAD2ºÍ SMAD3µÄÏà»¥×÷ÓÃÒÔ¼°½éµ¼ËüÃÇµÄºËÊä³öÀ´µ÷½Ú TGF-¦Â ÐÅºÅ´«µ¼µÄ¸ºµ÷½ÚÒò×Ó¡£(RANB3 _ Human£¬Q9H6Z4)
2	73123191	73124916	calcyphosine [Source:VGNC Symbol;Acc:VGNC:86180]	CAPS	protein_coding		ENSSSCG00000013532		Õâ¸ö»ùÒò±àÂëÒ»¸ö¸Æ½áºÏµ°°×£¬¿ÉÄÜÔÚÀë×Ó×ªÔËµÄµ÷½ÚÖÐ·¢»Ó×÷ÓÃ¡£Ò»ÖÖÀàËÆµÄµ°°×Ê×ÏÈ±»ÃèÊöÎªÈ®¼××´ÏÙÇ±ÔÚµÄÖØÒªµ÷½Úµ°°×£¬²¢±»³ÆÎªÍÃ R2D5¿¹Ô­¡£Õâ¸ö»ùÒòµÄÑ¡ÔñÐÔ¼ô½Ó»á²úÉúÁ½¸ö×ªÂ¼±äÌå¡£[ÓÉ RefSeq Ìá¹©£¬2008Äê7ÔÂ]
2	73126071	73130027	vimentin type intermediate filament associated coiled-coil protein [Source:VGNC Symbol;Acc:VGNC:111110]	VMAC	protein_coding		ENSSSCG00000031764		Ô¤¼ÆÎ»ÓÚÏ¸°ûÖÊÖÐÔ¤¼ÆÔÚ III ÐÍÖÐ¼äÏËÎ¬ÖÐÓÐ»îÐÔ¡£
2	73130403	73137916	NADH:ubiquinone oxidoreductase subunit A11 [Source:NCBI gene (formerly Entrezgene);Acc:100514033]	NDUFA11	protein_coding		ENSSSCG00000027307		¸Ã»ùÒò±àÂëÄ¤½áºÏÏßÁ£Ìå¸´ºÏÎïIµÄÒ»¸öÑÇ»ù¡£¸´ºÏÎïIÓÉÐí¶àÑÇ»ù×é³É£¬²¢×÷ÎªÏßÁ£Ìåµç×Ó´«µÝÁ´µÄNADH·ºõ«»¹Ô­Ã¸·¢»Ó×÷ÓÃ¡£¸Ã»ùÒòµÄÍ»±äÓëÑÏÖØµÄÏßÁ£Ìå¸´ºÏÎïIÈ±·¦Ö¢ÓÐ¹Ø¡£½»Ìæ¼ô½Óµ¼ÖÂ¶àÖÖ×ªÂ¼±äÌå¡£¡¾ÓÉRefSeqÌá¹©£¬2010Äê10ÔÂ¡¿
2	73152510	73171605			protein_coding		ENSSSCG00000013530
2	73173926	73188129	neurturin [Source:VGNC Symbol;Acc:VGNC:90903]	NRTN	protein_coding		ENSSSCG00000033413		neurturin[À´Ô´£ºVGNC·ûºÅ£»Acc:VGNC:90903]
2	73197669	73204977	dihydrouridine synthase 3 like [Source:VGNC Symbol;Acc:VGNC:103068]	DUS3L	protein_coding		ENSSSCG00000040968		¶þÇâÄòÜÕºÏÃ¸3Ñù[À´Ô´£ºVGNC·ûºÅ£»Acc:VGNC:103068]
2	73207273	73265866	cation channel sperm associated auxiliary subunit delta [Source:VGNC Symbol;Acc:VGNC:86214]	CATSPERD	protein_coding		ENSSSCG00000013527		ÑôÀë×ÓÍ¨µÀ¾«×ÓÏà¹Ø¸¨ÖúÑÇ»ù¦Ä[À´Ô´£ºVGNC·ûºÅ£»Acc:VGNC:86214]
2	73248723	73248829	U6 spliceosomal RNA [Source:RFAM;Acc:RF00026]	U6	snRNA		ENSSSCG00000061996		U6¼ô½ÓÌåRNA[À´Ô´£ºRFAM£»Acc:RF00026]
2	73266258	73286773	lon peptidase 1, mitochondrial [Source:NCBI gene (formerly Entrezgene);Acc:100511917]	LONP1	protein_coding		ENSSSCG00000027128		lonëÄÃ¸1£¬ÏßÁ£Ìå[À´Ô´£ºNCBI»ùÒò£¨Ç°ÉíÎªEntrezgene£©£»Acc:100511917]
2	73286903	73288489	ribosomal protein L36 [Source:NCBI gene (formerly Entrezgene);Acc:100512647]	RPL36	protein_coding		ENSSSCG00000059007		ºËÌÇÌåµ°°×L36[À´Ô´£ºNCBI»ùÒò£¨Ç°ÉíÎªEntrezgene£©£»Acc:100512647]
2	73289653	73294631	hydroxysteroid 11-beta dehydrogenase 1 like [Source:VGNC Symbol;Acc:VGNC:88984]	HSD11B1L	protein_coding		ENSSSCG00000030546		ôÇ»ùÀà¹Ì´¼11-¦ÂÍÑÇâÃ¸1Ñù[À´Ô´£ºVGNC·ûºÅ£»Acc:VGNC:88984]
2	73294842	73296836	mitochondrial contact site and cristae organizing system subunit 13 [Source:NCBI gene (formerly Entrezgene);Acc:100037978]	MICOS13	protein_coding	C2H19orf70	ENSSSCG00000013524		ÏßÁ£Ìå½Ó´¥Î»µãºÍáÕ×éÖ¯ÏµÍ³ÑÇ»ù13[À´Ô´£ºNCBI»ùÒò£¨Ç°ÉíÎªEntrezgene£©£»Acc:100037978]
2	73294842	73296836	mitochondrial contact site and cristae organizing system subunit 13 [Source:NCBI gene (formerly Entrezgene);Acc:100037978]	MICOS13	protein_coding	MIC13	ENSSSCG00000013524		ÏßÁ£Ìå½Ó´¥Î»µãºÍáÕ×éÖ¯ÏµÍ³ÑÇ»ù13[À´Ô´£ºNCBI»ùÒò£¨Ç°ÉíÎªEntrezgene£©£»Acc:100037978]
2	73294842	73296836	mitochondrial contact site and cristae organizing system subunit 13 [Source:NCBI gene (formerly Entrezgene);Acc:100037978]	MICOS13	protein_coding	QIL1	ENSSSCG00000013524		ÏßÁ£Ìå½Ó´¥Î»µãºÍáÕ×éÖ¯ÏµÍ³ÑÇ»ù13[À´Ô´£ºNCBI»ùÒò£¨Ç°ÉíÎªEntrezgene£©£»Acc:100037978]
2	73300632	73334494	scaffold attachment factor B [Source:VGNC Symbol;Acc:VGNC:92559]	SAFB	protein_coding		ENSSSCG00000013522		½ÅÊÖ¼Ü¸½×ÅÏµÊýB[À´Ô´£ºVGNC·ûºÅ£»Acc:VGNC:92559]
2	73334561	73392846	scaffold attachment factor B2 [Source:VGNC Symbol;Acc:VGNC:92560]	SAFB2	protein_coding		ENSSSCG00000013523		½ÅÊÖ¼Ü¸½×ÅÏµÊýB2[À´Ô´£ºVGNC·ûºÅ£»Acc:VGNC:92560]
2	73401028	73411574	TINCR ubiquitin domain containing [Source:HGNC Symbol;Acc:HGNC:14607]	TINCR	protein_coding		ENSSSCG00000042523		º¬TINCR·ºËØ½á¹¹Óò[À´Ô´£ºHGNC·ûºÅ£»ÕËºÅ£ºHGNC:14607]
2	73427459	73432361			lncRNA		ENSSSCG00000052254
2	73433556	73439111			lncRNA		ENSSSCG00000054618
2	73481337	73486347	zinc and ring finger 4 [Source:HGNC Symbol;Acc:HGNC:17726]	ZNRF4	protein_coding		ENSSSCG00000059446		Ð¿ºÍÎÞÃûÖ¸4[À´Ô´£ºHGNC·ûºÅ£»Acc:HGNC:17726]	Ô¤¼ÆÄÜ¹»¼¤»î·ºËØµ°°×Á¬½ÓÃ¸»îÐÔ¡£²ÎÓë·ºËØÒÀÀµÐÔµ°°×ÖÊ·Ö½â´úÐ»¹ý³Ì¡£Î»ÓÚÄÚÖÊÍøÄ¤ÄÚ
2	73574854	73680686	protein tyrosine phosphatase receptor type S [Source:VGNC Symbol;Acc:VGNC:91994]	PTPRS	protein_coding		ENSSSCG00000028612		µ°°×ÀÒ°±ËáÁ×ËáÃ¸ÊÜÌåSÐÍ[À´Ô´£ºVGNC·ûºÅ£»Acc:VGNC:91994]	¸Ã»ùÒò±àÂëµÄµ°°×ÖÊÊÇµ°°×ÀÒ°±ËáÁ×ËáÃ¸£¨PTP£©¼Ò×åµÄ³ÉÔ±¡£ÖÚËùÖÜÖª£¬PTPÊÇµ÷½Ú¸÷ÖÖÏ¸°û¹ý³ÌµÄÐÅºÅ·Ö×Ó£¬°üÀ¨Ï¸°ûÉú³¤¡¢·Ö»¯¡¢ÓÐË¿·ÖÁÑÖÜÆÚºÍÖÂ°©×ª»¯¡£ÕâÖÖPTP°üº¬Ò»¸öÏ¸°ûÍâÇøÓò¡¢Ò»¸ö¿çÄ¤Æ¬¶ÎºÍÁ½¸ö´®ÁªµÄÏ¸°ûÖÊÄÚ´ß»¯½á¹¹Óò£¬Òò´Ë´ú±íÁËÒ»ÖÖÊÜÌåÐÍPTP¡£¸Ãµ°°×µÄÏ¸°ûÍâÇøÓòÓÉ¶à¸öIgÑùºÍÏËÎ¬Á¬½Óµ°°×IIIÐÍÑù½á¹¹Óò×é³É¡£¶ÔÐ¡ÊóÖÐÀàËÆ»ùÒòµÄÑÐ¾¿±íÃ÷£¬ÕâÖÖPTP¿ÉÄÜ²ÎÓëÏ¸°û¼äÏà»¥×÷ÓÃ¡¢³õ¼¶ÖáÍ»·¢ÉúºÍÅßÌ¥·¢Óý¹ý³ÌÖÐµÄÖáÍ»Òýµ¼¡£Õ…
2	73747669	73889866	lysine demethylase 4B [Source:VGNC Symbol;Acc:VGNC:89413]	KDM4B	protein_coding		ENSSSCG00000024570		Àµ°±ËáÍÑ¼×»ùÃ¸4B[À´Ô´£ºVGNC·ûºÅ£»Acc:VGNC:89413]	Ê¹×éµ°°×H3-¼×»ùÀµ°±Ëá-36ÍÑ¼×»ùÃ¸»îÐÔºÍ×éµ°°×H3-¼×»ùÀµ°·Ëá-9ÍÑ¼×»ùÃ¸»î¶¯¡£²ÎÓë×éµ°°×H3-K36È¥¼×»ù»¯ºÍ×éµ°°×H3-K9È¥¼×»ù»¯¡£Î»ÓÚÏ¸°ûÖÊºÍºËÖÊÖÐ¡£Éæ¼°³£È¾É«ÌåÏÔÐÔ·Ç×ÛºÏÕ÷ÐÔÖÇÁ¦²Ð¼²£»°©Ö¢£»°©Ö¢£»¶ñÐÔÖÜÎ§Éñ¾­ÇÊÁö£»ºÍ°©Ö¢¡£¼¸ÖÖ¼²²¡µÄÉúÎï±êÖ¾Îï£¬°üÀ¨°ßÍº£»°©Ö¢£»ËèÄ¸Ï¸°ûÁö£»Ç°ÁÐÏÙ°©Ö¢£»ºÍ°©Ö¢¡£
2	75908509	75929151	DIRAS family GTPase 1 [Source:VGNC Symbol;Acc:VGNC:87312]	DIRAS1	protein_coding		ENSSSCG00000038013		DIRAS¼Ò×åGTPÃ¸1[À´Ô´£ºVGNC·ûºÅ£»ÕË»§£ºVGNC:87312]	DIRAS1£¨DIRAS¼Ò×åGTPÃ¸1£©ÊÇÒ»¸öµ°°×ÖÊ±àÂë»ùÒò¡£ÓëDIRAS1Ïà¹ØµÄ¼²²¡°üÀ¨Lafora 1µÄ¹âÃôÐÔñ²ðïºÍ¼¡ÕóÂÎÐÔñ²ðï¡£Óë¸Ã»ùÒòÏà¹ØµÄ»ùÒò±¾Ìå£¨GO£©×¢ÊÍ°üÀ¨GTP½áºÏºÍË¿ÁÑÔ­»î»¯µ°°×¼¤Ã¸½áºÏ¡£¸Ã»ùÒòµÄÒ»¸öÖØÒªÍ¬Ô´ÎïÊÇDIRAS2¡£
2	75929929	75978475			lncRNA		ENSSSCG00000062558
2	76039656	76083555	G protein subunit gamma 7 [Source:HGNC Symbol;Acc:HGNC:4410]	GNG7	protein_coding		ENSSSCG00000033949		Gµ°°×ÑÇ»ù¦Ã7[À´Ô´£ºHGNC·ûºÅ£»Acc:HGNC:4410]	Ô¤¼ÆÄÜ¹»ÊµÏÖGµ°°×¦ÂÑÇ»ù½áºÏ»îÐÔ¡£Ô¤¼Æ²ÎÓëGµ°°×Å¼ÁªÊÜÌåÐÅºÅÍ¨Â·ºÍÏÙÜÕËá»·»¯Ã¸»îÐÔµÄµ÷½Ú¡£±»Ô¤²âÎªÔÚÐÐÎª¿Ö¾å·´Ó¦µÄÉÏÓÎ»òÄÚ²¿ÐÐ¶¯£»ÔË¶¯ÐÐÎª£»ÒÔ¼°ÊÜÌåÄñÜÕËá»·»¯Ã¸ÐÅºÅÍ¨Â·¡£Î»ÓÚÏ¸°ûÍâÍâÍâÃÚÌåÖÐ¡£
2	76107929	76111479	growth arrest and DNA damage inducible beta [Source:VGNC Symbol;Acc:VGNC:88317]	GADD45B	protein_coding		ENSSSCG00000022689		Éú³¤Í£ÖÍºÍDNAËðÉËÓÕµ¼ÐÍ¦Â[À´Ô´£ºVGNC·ûºÅ£»Acc:VGNC:88317]	¸Ã»ùÒòÊÇÒ»×é»ùÒòÖÐµÄÒ»Ô±£¬ÔÚÓ¦¼¤ÐÔÉú³¤Í£ÖÍÌõ¼þºÍDNAËðÉË¼ÁÖÎÁÆºó£¬Æä×ªÂ¼Ë®Æ½»áÉý¸ß¡£¸Ã×éÖÐµÄ»ùÒòÍ¨¹ý½éµ¼p38/JNKÍ¨Â·µÄ¼¤»îÀ´Ó¦¶Ô»·¾³Ð²ÆÈ¡£ÕâÖÖ¼¤»îÊÇÍ¨¹ýËüÃÇµÄµ°°×ÖÊ½áºÏºÍ¼¤»îMTK1/MEKK4¼¤Ã¸½éµ¼µÄ£¬MTK1/MEKK4¼¤Ã¸ÊÇp38ºÍJNK MAPKµÄÉÏÓÎ¼¤»î¼Á¡£ÕâÐ©»ùÒò»òÆäµ°°×ÖÊ²úÎïµÄ¹¦ÄÜ²ÎÓëÉú³¤ºÍµòÍöµÄµ÷½Ú¡£ÕâÐ©»ùÒòÊÜ²»Í¬»úÖÆµÄµ÷½Ú£¬µ«ËüÃÇÍ¨³£Ð­µ÷±í´ï£¬¿ÉÒÔÐ­Í¬ÒÖÖÆÏ¸°ûÉú³¤¡£
2	76125927	76146558	lamin B2 [Source:VGNC Symbol;Acc:VGNC:89761]	LMNB2	protein_coding		ENSSSCG00000026784		²ãB2[À´Ô´£ºVGNC·ûºÅ£»Acc:VGNC:89761]	¸Ã»ùÒò±àÂëBÐÍºË²ãÕ³Á¬µ°°×¡£ºË²ãÓÉÎ»ÓÚÄÚÄ¤ÅÔµÄ¶þÎ¬µ°°×ÖÊ»ùÖÊ×é³É¡£²ãÕ³Á¬µ°°×¼Ò×å¹¹³ÉÁË»ùÖÊ£¬ÔÚ½ø»¯¹ý³ÌÖÐ¸ß¶È±£ÊØ¡£ÔÚÓÐË¿·ÖÁÑ¹ý³ÌÖÐ£¬Ëæ×Å²ãÕ³Á¬µ°°×µÄÁ×Ëá»¯£¬²ãÕ³Á¬»ùÖÊ¿ÉÄæµØ·Ö½â¡£²ãÕ³Á¬µ°°×±»ÈÏÎªÓëºËÎÈ¶¨ÐÔ¡¢È¾É«ÖÊ½á¹¹ºÍ»ùÒò±í´ïÓÐ¹Ø¡£¼¹×µ¶¯Îï²ãÕ³Á¬µ°°×ÓÉAºÍBÁ½ÖÖÀàÐÍ×é³É¡£¸Ã»ùÒòµÄÍ»±äÓë»ñµÃÐÔ²¿·ÖÖ¬·¾ÓªÑø²»Á¼ÓÐ¹Ø¡£
2	76146867	76155729	translocase of inner mitochondrial membrane 13 [Source:HGNC Symbol;Acc:HGNC:11816]	TIMM13	protein_coding		ENSSSCG00000022757		ÏßÁ£ÌåÄÚÄ¤ÒÆÎ»Ã¸13[À´Ô´£ºHGNC·ûºÅ£»Acc:HGNC:11816]	ÏßÁ£ÌåÄ¤¼ä·Ö×Ó°éÂÂ£¬²ÎÓëÒ»Ð©¶àÍ¨µÀ¿çÄ¤µ°°×½øÈëÏßÁ£ÌåÄÚÄ¤µÄµ¼ÈëºÍ²åÈë¡£»¹ÐèÒª½« ¦Â-Í°Ç°Ìå´Ó TOM ¸´ºÏÎï×ªÒÆµ½ÍâÄ¤µÄ·ÖÑ¡ºÍ×é×°»úÐµ(SAM ¸´ºÏÎï)¡£×÷Îª·Ö×Ó°éÂÂÒ»ÑùµÄµ°°×ÖÊ£¬±£»¤ÊèË®ÐÔÇ°ÌåÃâÓÚ¾Û¼¯£¬²¢Òýµ¼ËüÃÇÍ¨¹ýÏßÁ£ÌåÄ¤¼äÏ¶¡£TIMM8-TIMM13¸´ºÏÎï½éµ¼ TIMM23£¬SLC25A12/ARALAR1ºÍ SLC25A13/ARALAR2µÈµ°°×ÖÊµÄÊäÈë£¬¶øÖ÷ÒªµÄ TIMM9-TIMM1070kDa ¸´ºÏÎï½éµ¼¸ü¶àµ°°×ÖÊµÄÊäÈë¡£
2	76158045	76224446	transmembrane serine protease 9 [Source:VGNC Symbol;Acc:VGNC:94240]	TMPRSS9	protein_coding		ENSSSCG00000028363		¿çÄ¤Ë¿°±Ëáµ°°×Ã¸9[À´Ô´£ºVGNC·ûºÅ£»Acc:VGNC:94240]	¸Ã»ùÒò±àÂëµÄµ°°×ÖÊÊÇÒ»ÖÖÄ¤½áºÏÐÍIIË¿°±Ëá¶à¾Ûµ°°×Ã¸£¬±»ÇÐ¸îÒÔÊÍ·ÅÈýÖÖ²»Í¬µÄµ°°×Ã¸¡£ÆäÖÐÁ½ÖÖµ°°×Ã¸ÊÇ»îÐÔµÄ£¬¿ÉÒÔ±»Ë¿°±Ëáµ°°×Ã¸ÒÖÖÆ¼ÁÒÖÖÆ£¬Ò»ÖÖ±»ÈÏÎªÊÇ´ß»¯¶èÐÔµÄ¡£¸Ã»ùÒòÔöÇ¿ÁËÒÈÏÙ°©Ö¢Ï¸°ûµÄÇÖÏ®ÄÜÁ¦£¬²¢¿ÉÄÜ²ÎÓë°©Ö¢µÄ½øÕ¹¡£
2	76230061	76247051	signal peptide peptidase like 2B [Source:VGNC Symbol;Acc:VGNC:98338]	SPPL2B	protein_coding		ENSSSCG00000013464		ÐÅºÅëÄëÄÃ¸Ñù2B[À´Ô´£ºVGNC·ûºÅ£»Acc:VGNC:98338]
2	76247058	76252598	LSM7 homolog, U6 small nuclear RNA and mRNA degradation associated [Source:VGNC Symbol;Acc:VGNC:89876]	LSM7	protein_coding		ENSSSCG00000013463		LSM7Í¬Ô´Îï¡¢U6Ð¡ºËRNAºÍmRNA½µ½âÏà¹Ø[À´Ô´£ºVGNC·ûºÅ£»Acc:VGNC:89876]
2	76264071	76280623	leucine rich repeat and Ig domain containing 3 [Source:VGNC Symbol;Acc:VGNC:89734]	LINGO3	protein_coding		ENSSSCG00000013462		¸»º¬ÁÁ°±ËáµÄÖØ¸´ÐòÁÐºÍº¬3¸öIg½á¹¹Óò[À´Ô´£ºVGNC·ûºÅ£»Acc:VGNC:89734]
2	76285882	76291290	PEAK family member 3 [Source:VGNC Symbol;Acc:VGNC:91301]	PEAK3	protein_coding		ENSSSCG00000013461		PEAK¼Ò×å³ÉÔ±3[À´Ô´£ºVGNC·ûºÅ£»ÕËºÅ£ºVGNC:91301]
2	76293150	76296620	ornithine decarboxylase antizyme 1 [Source:NCBI gene (formerly Entrezgene);Acc:397034]	OAZ1	protein_coding	AZ1	ENSSSCG00000013460		Äñ°±ËáÍÑôÈÃ¸¿¹Ã¸1[À´Ô´£ºNCBI»ùÒò£¨Ç°ÉíÎªEntrezgene£©£»Acc:397034]
2	76339470	76401965	DOT1 like histone lysine methyltransferase [Source:VGNC Symbol;Acc:VGNC:87410]	DOT1L	protein_coding		ENSSSCG00000013457		DOT1Ñù×éµ°°×Àµ°±Ëá¼×»ù×ªÒÆÃ¸[À´Ô´£ºVGNC·ûºÅ£»Acc:VGNC:87410]	DOT1LÔÚÎ¬³Ö¸öÌåÅßÌ¥·¢ÓýºÍÔìÑªÏµÍ³¡¢ÐÄÔà¼°ÉöÔàµÄÕý³£¹¦ÄÜ·½Ãæ¾ßÓÐ²»¿ÉÌæ´úµÄ×÷ÓÃ
2	76402460	76405170	pleckstrin homology domain containing J1 [Source:VGNC Symbol;Acc:VGNC:91551]	PLEKHJ1	protein_coding		ENSSSCG00000013453		º¬ÓÐpleckstrinÍ¬Ô´½á¹¹ÓòµÄJ1[À´Ô´£ºVGNC·ûºÅ£»Acc:VGNC:91551]
2	76410602	76415776	splicing factor 3a subunit 2 [Source:HGNC Symbol;Acc:HGNC:10766]	SF3A2	protein_coding		ENSSSCG00000061881		¼ô½ÓÒò×Ó3aÑÇ»ù2[À´Ô´£ºHGNC·ûºÅ£»Acc:HGNC:10766]	ÔÚÂÑ³²ÖÐ¸ß±í´ï£¬Ä¿Ç°¶Ô¸Ã»ùÒòµÄÑÐ¾¿Ö÷ÒªÊÇÈýÒõÐÔÈéÏÙ°©¡£
2	76414427	76418312	anti-Mullerian hormone [Source:VGNC Symbol;Acc:VGNC:110572]	AMH	protein_coding		ENSSSCG00000035812		¿¹ÃçÀÕ¹Ü¼¤ËØ[À´Ô´£ºVGNC·ûºÅ£»Acc:VGNC:110572]	AMHÊÇÒ»ÖÖ¶þ¾ÛÌåÌÇµ°°×£¬ÊôÓÚ×ª»¯Éú³¤Òò×Ó¦Â£¨TGF-¦Â£©¼Ò×åÖÐµÄÒ»Ô±¡£ËüÓÉÂÑ³²ÖÐµÄ¿ÅÁ£Ï¸°û·ÖÃÚ£¬ÔÚÌ¥¶ùÐÔ·Ö»¯¹ý³ÌÖÐ·¢»ÓÖØÒª×÷ÓÃ£¬²¢ÔÚ³ÉÄêÅ®ÐÔÖÐÓÃÓÚÆÀ¼ÛÂÑ³²´¢±¸¹¦ÄÜ£»Í¨³£À´ËµAMHµÄÕý³£Öµ½çÓÚ2-6.8ng/mlÖ®¼ä£¬AMHÊýÖµÔ½¸ß£¬´ú±íÂÑ×Ó´æÁ¿Ô½·áÅæ£¬ÊÊºÏÊÜÔÐµÄ»Æ½ðÆÚ½Ï³¤£¬AMHÖµÔ½µÍÔòÂÑ³²¹¦ÄÜÔ½²î£»ÆÀ¹ÀÂÑ³²´¢±¸£ºAMHË®Æ½¿ÉÒÔ·´Ó³ÂÑ³²ÖÐÊ£ÓàµÄÂÑ×ÓÊýÁ¿£¬¹ÊAMHË®Æ½ÊÇÆÀ¹ÀÂÑ³²´¢±¸¹¦ÄÜµÄÖØÒªÖ¸±ê
2	76418320	76422263	junctional sarcoplasmic reticulum protein 1 [Source:VGNC Symbol;Acc:VGNC:89294]	JSRP1	protein_coding		ENSSSCG00000031899		Á¬½Ó¼¡½¬Íøµ°°×1[À´Ô´£ºVGNC·ûºÅ£»Acc:VGNC:89294]	JSRP1Ö÷ÒªÓëÏ¸°ûÄÚÖÊÍøµÄ¹¦ÄÜÏà¹Ø£¬ÌØ±ðÊÇÔÚ¼¡ÈâÏ¸°ûÖÐ£¬ËüÓëÐË·Ü-ÊÕËõñîÁª¹ý³ÌÖÐµÄ¹Ø¼üµ°°×Ïà»¥×÷ÓÃ¡£´ËÍâ£¬JSRP1»ùÒò±í´ïÔÚ¶àÖÖ×éÖ¯ÖÐ±»·¢ÏÖ£¬°üÀ¨¹Ç÷À¼¡¡¢¼¡Èâ¡¢ºáÎÆ¼¡ÈâÁöµÈ
2	76428476	76471257	adaptor related protein complex 3 subunit delta 1 [Source:VGNC Symbol;Acc:VGNC:85389]	AP3D1	protein_coding		ENSSSCG00000040157		½ÓÍ·Ïà¹Øµ°°×¸´ºÏÎï3ÑÇ»ù¦Ä1[À´Ô´£ºVGNC·ûºÅ£»Acc:VGNC:85389]	AP-3¸´ºÏÎï´Ù½øÄÒÅÝ´Ó¸ß¶û»ùÌåÄ¤³öÑ¿£¬²¢¿ÉÄÜÖ±½Ó²ÎÓëÏòÈÜÃ¸ÌåµÄÔËÊä¡£AP3D1ÑÇ»ùÓëÏ¸°ûÄÚÉúÎï·¢ÉúºÍÉ«ËØ¿ÅÁ£ÔËÊäÓÐ¹Ø£¬»¹¿ÉÄÜÉæ¼°ÑªÐ¡°åÖÂÃÜ¿ÅÁ£ºÍÉñ¾­µÝÖÊÄÒÅÝ¡£È±ÏÝÔÚAP3D1»ùÒòÊÇµ¼ÖÂÒ»ÖÖÐÂÐÍHermansky-Pudlak×ÛºÏÕ÷£¨HPS10£©µÄÔ­Òò£¬ÕâÊÇÒ»ÖÖÓëÃâÒßÈ±ÏÝºÍñ²ðïÏà¹ØµÄ¼²²¡£¬±íÏÖÎª°×»¯²¡¡¢Ôç·¢ÐÔñ²ðï¡¢Éñ¾­·¢Óý³Ù»º¡¢¸ÐÈ¾Ò×¸ÐÐÔÒÔ¼°ÖÐÐÔÁ£Ï¸°û¼õÉÙÖ¢
2	76472231	76475170	IZUMO family member 4 [Source:VGNC Symbol;Acc:VGNC:89265]	IZUMO4	protein_coding		ENSSSCG00000013455		IZUMO¼Ò×å³ÉÔ±4[À´Ô´£ºVGNC·ûºÅ£»ÕËºÅ£ºVGNC:89265]	IZUMO4µ°°×°üº¬8¸ö±£ÊØµÄ°ëë×°±Ëá²Ð»ù£¬²¢ÇÒÔ¤²â¾ßÓÐ4¸ö¦Á-ÂÝÐý½á¹¹¡£ÕâÖÖ½á¹¹¿ÉÄÜÓëÆäÔÚ¾«×Ó-ÂÑ×ÓÊ¶±ðºÍÈÚºÏÖÐµÄ¹¦ÄÜÓÐ¹Ø¡£
2	76475530	76496060	MOB kinase activator 3A [Source:VGNC Symbol;Acc:VGNC:90292]	MOB3A	protein_coding		ENSSSCG00000032366		MOB¼¤Ã¸¼¤»î¼Á3A[À´Ô´£ºVGNC·ûºÅ£»Acc:VGNC:90292]	MOB3AÍ¨¹ý²ÎÓëHippoÍ¨Â·À´ÈÆ¹ýBRAFºÍRAS°©»ùÒòÓÕµ¼µÄË¥ÀÏ¡£HippoÍ¨Â·ÔÚµ÷¿ØÆ÷¹Ù´óÐ¡¡¢Ï¸°ûÔöÖ³ºÍ×éÖ¯ÔÙÉúÖÐÆð×Å¹Ø¼ü×÷ÓÃ£¬µ«Ä¿Ç°µÄÑÐ¾¿²¢Î´Ö±½ÓÉæ¼°·±ÓýÐÔ×´¡£
2	76510303	76522883	MAPK interacting serine/threonine kinase 2 [Source:VGNC Symbol;Acc:VGNC:90247]	MKNK2	protein_coding		ENSSSCG00000013448		MAPKÏà»¥×÷ÓÃË¿°±Ëá/ËÕ°±Ëá¼¤Ã¸2[À´Ô´£ºVGNC·ûºÅ£»Acc:VGNC:90247]	MKNK2µÄÖ÷Òª¹¦ÄÜÉæ¼°mRNA·­ÒëµÄµ÷¿Ø¡¢Ö×Áö×ª»¯ºÍÏ¸°ûÔöÖ³¡£¾¡¹ÜMKNK2ÔÚ¶àÖÖÉúÎïÑ§¹ý³ÌÖÐ·¢»Ó×÷ÓÃ£¬µ«Ä¿Ç°µÄ×ÊÁÏ²¢Î´ÏÔÊ¾ÆäÖ±½Ó²ÎÓë·±Óý¹ý³Ì»òÓ°Ïì·±ÓýÐÔ×´¡£
2	76538523	76559919	BTB domain containing 2 [Source:VGNC Symbol;Acc:VGNC:85906]	BTBD2	protein_coding		ENSSSCG00000013444		BTBÓò°üº¬2¸ö[À´Ô´£ºVGNC·ûºÅ£»ÕËºÅ£ºVGNC:85906]	BTBD2»ùÒò±àÂëµÄµ°°×ÖÊº¬ÓÐBTB/POZ½á¹¹Óò£¬ÕâÊÇÒ»ÖÖ¹ã·º´æÔÚÓÚ¶àÖÖµ°°×ÖÊÖÐµÄ½á¹¹Óò£¬Í¨³£²ÎÓëµ°°×ÖÊ-µ°°×ÖÊÏà»¥×÷ÓÃ BTBD2µ°°×µÄC¶ËÄÜ¹»½áºÏÍØÆËÒì¹¹Ã¸I£¨Topoisomerase I£©£¬¶øN¶Ë°üº¬¸»º¬¸¬°±ËáµÄÇøÓòºÍBTB/POZ½á¹¹Óò ¡£ÔÚÑÇÏ¸°ûÖÐ£¬BTBD2µ°°×¶¨Î»ÓÚÏ¸°ûÖÊÌå ¡£ BTBD2»ùÒòÔÚ¶àÖÖ×éÖ¯ÖÐ±í´ï£¬°üÀ¨ÂÑ³²¡¢ÉöÔàµÈ £¬²¢ÇÒÔÚØºÍèÖÐÒ²ÓÐ±í´ï ¡£BTBD2ÓëTOP1£¨ÍØÆËÒì¹¹Ã¸I£©µÄÏà»¥×÷ÓÃÒÑ±»ÑÐ¾¿È·ÈÏ£¬Í¨¹ý½ÍÄ¸Ë«ÔÓ½»¡¢GST-pull downºÍÏ¸°…
2	76573987	76609384	casein kinase 1 gamma 2 [Source:VGNC Symbol;Acc:VGNC:97950]	CSNK1G2	protein_coding		ENSSSCG00000013445		ÀÒµ°°×¼¤Ã¸1¦Ã2[À´Ô´£ºVGNC·ûºÅ£»Acc:VGNC:97950]	CSNK1G2ÄÜ¹»ÒÖÖÆÓÉRIPK3½éµ¼µÄNecroptosisÍ¨Â·£¬´Ó¶ø¼õ»ºØºÍèË¥ÀÏ¡£ÔÚØºÍèÔ­´úÏ¸°ûÖÐÇÃ³ýCSNK1G2ºó£¬Necroptosis·¢Éú¸ü¿ì£¬±íÃ÷CSNK1G2ÊÇNecroptosisÍ¨Â·µÄÇ±ÔÚµÄ¸ºµ÷¿Øµ°°×£»CSNK1G2±»Ô¤²â²ÎÓëÄÚÍÌ×÷ÓÃ¡¢ÕýÏòµ÷¿Øcanonical WntÐÅºÅÍ¨Â·ÒÔ¼°ÐÅºÅ×ªµ¼£¬ÕâÐ©¹ý³ÌÔÚÂÑ³²¹¦ÄÜÖÐ¿ÉÄÜºÜÖØÒª
2	76615000	76634264	secretory carrier membrane protein 4 [Source:VGNC Symbol;Acc:VGNC:92608]	SCAMP4	protein_coding		ENSSSCG00000013446		·ÖÃÚÔØÌåÄ¤µ°°×4[À´Ô´£ºVGNC·ûºÅ£»Acc:VGNC:92608]	SCAMP4ÔÚË¥ÀÏÏ¸°û±íÃæµÄ±í´ïË®Æ½ÏÔÖø¸ßÓÚÔöÖ³Ï¸°û¡£SCAMP4µÄË®Æ½Ôö¼ÓÓëË¥ÀÏÏ¸°û·ÖÃÚµÄSASPÒò×Ó£¨°üÀ¨IL6¡¢IL8¡¢GDF-15¡¢CXCL1ºÍIL7£©µÄ·ÖÃÚÔö¼ÓÓÐ¹Ø¡£SCAMP4µÄ³ÁÄ¬¿ÉÒÔ¼õÉÙÕâÐ©Òò×ÓµÄ·ÖÃÚ£¬¶øSCAMP4µÄ¹ý±í´ïÔòÔö¼ÓÁËSASPÒò×ÓµÄ·ÖÃÚ£»¾¡¹ÜÃ»ÓÐÖ±½ÓµÄÑÐ¾¿Ö¤¾Ý±íÃ÷SCAMP4ÓëÂÑ³²¹¦ÄÜÖ±½ÓÏà¹Ø£¬µ«¿¼ÂÇµ½SCAMP4ÔÚÏ¸°ûË¥ÀÏºÍ·ÖÃÚÒò×ÓÖÐµÄ×÷ÓÃ£¬ÒÔ¼°ÕâÐ©Òò×Ó¿ÉÄÜ¶ÔÂÑ³²»·¾³²úÉúÓ°Ïì£¬SCAMP4¿ÉÄÜ¼ä½ÓÓ°ÏìÂÑ³²¹¦ÄÜºÍ·±ÓýÐÔ×´
2	76628633	76634262	adenosine deaminase tRNA specific 3 [Source:VGNC Symbol;Acc:VGNC:85101]	ADAT3	protein_coding		ENSSSCG00000038810		ÏÙÜÕÍÑ°±Ã¸tRNAÌØÒìÐÔ3[À´Ô´£ºVGNC·ûºÅ£»Acc:VGNC:85101]	ADAT3£¨ÏÙÜÕÍÑ°±Ã¸ tRNA ÌØÒìÐÔ 3£©»ùÒòÓë·±ÓýÐÔ×´µÄ¹ØÏµÖ÷ÒªÌåÏÖÔÚÆäÔÚÉñ¾­·¢ÓýºÍÖÇÁ¦ÕÏ°­ÖÐµÄ×÷ÓÃ
2	76648081	76654164			lncRNA		ENSSSCG00000055438
2	76658068	76666552	abhydrolase domain containing 17A, depalmitoylase [Source:VGNC Symbol;Acc:VGNC:84976]	ABHD17A	protein_coding		ENSSSCG00000013442		º¬ÓÐ17AÈ¥×Øéµõ£»¯Ã¸½á¹¹ÓòµÄ¿¹Ë®½âÃ¸[À´Ô´£ºVGNC·ûºÅ£»Acc:VGNC:84976]	ABHD17AÔÚ¶àÖÖ×éÖ¯ÖÐ±í´ï£¬°üÀ¨ÂÑ³²¡£ÔÚÈËÀàµ°°×ÖÊÍ¼Æ×Êý¾Ý¿âÖÐ£¬ABHD17AÔÚ¶àÖÖÏ¸°ûÀàÐÍÖÐ±í´ï£¬°üÀ¨ÔçÆÚ¾«Ä¸Ï¸°û£¨Óë¾«×Ó·¢ÉúÏà¹Ø£©
2	76680020	76690841	KLF transcription factor 16 [Source:NCBI gene (formerly Entrezgene);Acc:100302638]	KLF16	protein_coding		ENSSSCG00000024672		KLF×ªÂ¼Òò×Ó16[À´Ô´£ºNCBI»ùÒò£¨Ç°ÉíÎªEntrezgene£©£»Acc:100302638]	KLF16ÊÇÒ»ÖÖ×ªÂ¼Òò×Ó£¬¾ßÓÐÐòÁÐÌØÒìÐÔË«Á´DNA½áºÏ»îÐÔ£¬Ô¤¼Æ²ÎÓëRNA¾ÛºÏÃ¸IIµÄ×ªÂ¼µ÷¿Ø¡£ËüÄÜ¹»Ñ¡ÔñÐÔµØ½áºÏÈýÖÖ²»Í¬µÄKLF½áºÏÎ»µã£¨GC¡¢CAºÍBTEºÐ×Ó£©£¬²¢µ÷½ÚÓë´úÐ»ºÍÄÚ·ÖÃÚ¹ý³ÌÏà¹Ø»ùÒòµÄ±í´ï£¬ÌØ±ðÊÇÔÚÐÔÀà¹Ì´¼Ãô¸ÐµÄ×Ó¹¬Ï¸°ûÖÐ
2	76693796	76718394	RNA exonuclease 1 homolog [Source:VGNC Symbol;Acc:VGNC:100851]	REXO1	protein_coding		ENSSSCG00000040624		RNAºËËáÍâÇÐÃ¸1Í¬Ô´Îï[À´Ô´£ºVGNC·ûºÅ£»Acc:VGNC:100851]	REXO1ÓëRex-1£¨×ªÂ¼Òò×Ó£©ÓÐÒ»¶¨µÄ¹ØÁª£¬Rex-1ÔÚ¸ÉÏ¸°ûÌØÕ÷µÄÐ¡Êó»ûÌ¥ÁöÏ¸°ûÏµF9ÖÐ±í´ï£¬²¢ÇÒÆä×ªÂ¼Ë®Æ½ËæRAÓÕµ¼F9Ï¸°û·Ö»¯¶øÑ¸ËÙÏÂµ÷¡£Rex-1ÔÚÔçÆÚÄÒÅßµÄICMºÍ¼«×ÌÑø²ãÖÐ¾ùÓÐ±í´ï£¬ÍíÆÚÄÒÅßÖ»ÔÚ×ÌÑøÍâÅß²ã·¢Óý²úÉúµÄÈÞÄ¤×¶ºÍÅßÍâÍâÅß²ãÖÐ¿É¼ì²âµ½Rex-1£¬¶øÔÚICM·¢ÓýµÄÅßÌ¥ÍâÅß²ãÖÐÆä·á¶ÈÃ÷ÏÔ½µµÍ¡£Õâ±íÃ÷Rex-1¿ÉÄÜÔÚÔçÆÚÅßÌ¥·¢ÓýºÍ¸ÉÏ¸°û¶àÄÜÐÔÖÐÆð×÷ÓÃ£¬¶øREXO1¿ÉÄÜÓëÕâÐ©¹ý³ÌÓÐ¼ä½Ó¹ØÁª¡£
