# Supplementary material for: Identification of Reproductive Trait-Associated Loci and Candidate Genes in Commercial Pigs via 50K SNP Genotyping and Genome-Wide Association Study
Source: Biology (Basel). 2026 May 11;15(10):766. doi: 10.3390/biology15100766 (PMC13203925; doi:10.3390/biology15100766)
Supplement: Supplementary file 1 [file biology-15-00766-s001.zip › Supplementary materials 4-genes-healthy.csv]

Chromosome/scaffold name	Gene start (bp)	Gene end (bp)	Gene description	Gene name	Gene type	Gene Synonym
1	116739096	116951464			protein_coding
1	117166300	117723335	unc-13 homolog C [Source:VGNC Symbol;Acc:VGNC:94702]	UNC13C	protein_coding
1	117931868	117934926			lncRNA
1	117935807	117945905			lncRNA
1	117946048	118160286	WD repeat domain 72 [Source:VGNC Symbol;Acc:VGNC:94938]	WDR72	protein_coding
1	118190776	118197784			lncRNA
2	72781121	72847685	MLLT1 super elongation complex subunit [Source:VGNC Symbol;Acc:VGNC:90255]	MLLT1	protein_coding
2	72803981	72804092	U6 spliceosomal RNA [Source:RFAM;Acc:RF00026]	U6	snRNA
2	72879252	72920468	acyl-CoA synthetase bubblegum family member 2 [Source:VGNC Symbol;Acc:VGNC:96784]	ACSBG2	protein_coding
2	72950056	73051180	regulatory factor X2 [Source:VGNC Symbol;Acc:VGNC:92244]	RFX2	protein_coding
2	73052838	73056255			lncRNA
2	73053156	73056837			lncRNA
2	73062896	73123714	RAN binding protein 3 [Source:VGNC Symbol;Acc:VGNC:92079]	RANBP3	protein_coding
2	73123191	73124916	calcyphosine [Source:VGNC Symbol;Acc:VGNC:86180]	CAPS	protein_coding
2	73126071	73130027	vimentin type intermediate filament associated coiled-coil protein [Source:VGNC Symbol;Acc:VGNC:111110]	VMAC	protein_coding
2	73130403	73137916	NADH:ubiquinone oxidoreductase subunit A11 [Source:NCBI gene (formerly Entrezgene);Acc:100514033]	NDUFA11	protein_coding
2	73152510	73171605			protein_coding
2	73173926	73188129	neurturin [Source:VGNC Symbol;Acc:VGNC:90903]	NRTN	protein_coding
2	73197669	73204977	dihydrouridine synthase 3 like [Source:VGNC Symbol;Acc:VGNC:103068]	DUS3L	protein_coding
2	73207273	73265866	cation channel sperm associated auxiliary subunit delta [Source:VGNC Symbol;Acc:VGNC:86214]	CATSPERD	protein_coding
2	73248723	73248829	U6 spliceosomal RNA [Source:RFAM;Acc:RF00026]	U6	snRNA
2	73266258	73286773	lon peptidase 1, mitochondrial [Source:NCBI gene (formerly Entrezgene);Acc:100511917]	LONP1	protein_coding
2	73286903	73288489	ribosomal protein L36 [Source:NCBI gene (formerly Entrezgene);Acc:100512647]	RPL36	protein_coding
2	73289653	73294631	hydroxysteroid 11-beta dehydrogenase 1 like [Source:VGNC Symbol;Acc:VGNC:88984]	HSD11B1L	protein_coding
2	73294842	73296836	mitochondrial contact site and cristae organizing system subunit 13 [Source:NCBI gene (formerly Entrezgene);Acc:100037978]	MICOS13	protein_coding	C2H19orf70
2	73294842	73296836	mitochondrial contact site and cristae organizing system subunit 13 [Source:NCBI gene (formerly Entrezgene);Acc:100037978]	MICOS13	protein_coding	MIC13
2	73294842	73296836	mitochondrial contact site and cristae organizing system subunit 13 [Source:NCBI gene (formerly Entrezgene);Acc:100037978]	MICOS13	protein_coding	QIL1
2	73300632	73334494	scaffold attachment factor B [Source:VGNC Symbol;Acc:VGNC:92559]	SAFB	protein_coding
2	73334561	73392846	scaffold attachment factor B2 [Source:VGNC Symbol;Acc:VGNC:92560]	SAFB2	protein_coding
2	73401028	73411574	TINCR ubiquitin domain containing [Source:HGNC Symbol;Acc:HGNC:14607]	TINCR	protein_coding
2	73427459	73432361			lncRNA
2	73433556	73439111			lncRNA
2	73481337	73486347	zinc and ring finger 4 [Source:HGNC Symbol;Acc:HGNC:17726]	ZNRF4	protein_coding
2	73574854	73680686	protein tyrosine phosphatase receptor type S [Source:VGNC Symbol;Acc:VGNC:91994]	PTPRS	protein_coding
2	73747669	73889866	lysine demethylase 4B [Source:VGNC Symbol;Acc:VGNC:89413]	KDM4B	protein_coding
2	73898071	73931769	ubiquitin like with PHD and ring finger domains 1 [Source:VGNC Symbol;Acc:VGNC:94689]	UHRF1	protein_coding
2	73935721	73950575	arrestin domain containing 5 [Source:VGNC Symbol;Acc:VGNC:85548]	ARRDC5	protein_coding
2	73955812	73957722			lncRNA
2	73969862	73995529	perilipin 3 [Source:VGNC Symbol;Acc:VGNC:91559]	PLIN3	protein_coding
2	74004308	74021873	TIR domain containing adaptor molecule 1 [Source:VGNC Symbol;Acc:VGNC:93976]	TICAM1	protein_coding
2	74026291	74027994			lncRNA
2	74033499	74036770			lncRNA
2	74036830	74042356			lncRNA
2	74042989	74044983	fem-1 homolog A [Source:VGNC Symbol;Acc:VGNC:88082]	FEM1A	protein_coding
2	75908509	75929151	DIRAS family GTPase 1 [Source:VGNC Symbol;Acc:VGNC:87312]	DIRAS1	protein_coding
2	75929929	75978475			lncRNA
2	76039656	76083555	G protein subunit gamma 7 [Source:HGNC Symbol;Acc:HGNC:4410]	GNG7	protein_coding
2	76107929	76111479	growth arrest and DNA damage inducible beta [Source:VGNC Symbol;Acc:VGNC:88317]	GADD45B	protein_coding
2	76125927	76146558	lamin B2 [Source:VGNC Symbol;Acc:VGNC:89761]	LMNB2	protein_coding
2	76146867	76155729	translocase of inner mitochondrial membrane 13 [Source:HGNC Symbol;Acc:HGNC:11816]	TIMM13	protein_coding
2	76158045	76224446	transmembrane serine protease 9 [Source:VGNC Symbol;Acc:VGNC:94240]	TMPRSS9	protein_coding
2	76230061	76247051	signal peptide peptidase like 2B [Source:VGNC Symbol;Acc:VGNC:98338]	SPPL2B	protein_coding
2	76247058	76252598	LSM7 homolog, U6 small nuclear RNA and mRNA degradation associated [Source:VGNC Symbol;Acc:VGNC:89876]	LSM7	protein_coding
2	76264071	76280623	leucine rich repeat and Ig domain containing 3 [Source:VGNC Symbol;Acc:VGNC:89734]	LINGO3	protein_coding
2	76285882	76291290	PEAK family member 3 [Source:VGNC Symbol;Acc:VGNC:91301]	PEAK3	protein_coding
2	76293150	76296620	ornithine decarboxylase antizyme 1 [Source:NCBI gene (formerly Entrezgene);Acc:397034]	OAZ1	protein_coding	AZ1
2	76339470	76401965	DOT1 like histone lysine methyltransferase [Source:VGNC Symbol;Acc:VGNC:87410]	DOT1L	protein_coding
2	76402460	76405170	pleckstrin homology domain containing J1 [Source:VGNC Symbol;Acc:VGNC:91551]	PLEKHJ1	protein_coding
2	76410602	76415776	splicing factor 3a subunit 2 [Source:HGNC Symbol;Acc:HGNC:10766]	SF3A2	protein_coding
2	76414427	76418312	anti-Mullerian hormone [Source:VGNC Symbol;Acc:VGNC:110572]	AMH	protein_coding
2	76418320	76422263	junctional sarcoplasmic reticulum protein 1 [Source:VGNC Symbol;Acc:VGNC:89294]	JSRP1	protein_coding
2	76428476	76471257	adaptor related protein complex 3 subunit delta 1 [Source:VGNC Symbol;Acc:VGNC:85389]	AP3D1	protein_coding
2	76472231	76475170	IZUMO family member 4 [Source:VGNC Symbol;Acc:VGNC:89265]	IZUMO4	protein_coding
2	76475530	76496060	MOB kinase activator 3A [Source:VGNC Symbol;Acc:VGNC:90292]	MOB3A	protein_coding
2	76510303	76522883	MAPK interacting serine/threonine kinase 2 [Source:VGNC Symbol;Acc:VGNC:90247]	MKNK2	protein_coding
2	76538523	76559919	BTB domain containing 2 [Source:VGNC Symbol;Acc:VGNC:85906]	BTBD2	protein_coding
2	76573987	76609384	casein kinase 1 gamma 2 [Source:VGNC Symbol;Acc:VGNC:97950]	CSNK1G2	protein_coding
2	76615000	76634264	secretory carrier membrane protein 4 [Source:VGNC Symbol;Acc:VGNC:92608]	SCAMP4	protein_coding
2	76628633	76634262	adenosine deaminase tRNA specific 3 [Source:VGNC Symbol;Acc:VGNC:85101]	ADAT3	protein_coding
2	76648081	76654164			lncRNA
2	76658068	76666552	abhydrolase domain containing 17A, depalmitoylase [Source:VGNC Symbol;Acc:VGNC:84976]	ABHD17A	protein_coding
2	76680020	76690841	KLF transcription factor 16 [Source:NCBI gene (formerly Entrezgene);Acc:100302638]	KLF16	protein_coding
2	76693796	76718394	RNA exonuclease 1 homolog [Source:VGNC Symbol;Acc:VGNC:100851]	REXO1	protein_coding
8	55537546	55600939	capping protein inhibiting regulator of actin dynamics [Source:VGNC Symbol;Acc:VGNC:86973]	CRACD	protein_coding
8	55604626	55645473	aminoadipate-semialdehyde dehydrogenase [Source:VGNC Symbol;Acc:VGNC:84942]	AASDH	protein_coding
8	55654377	55701077	phosphoribosyl pyrophosphate amidotransferase [Source:VGNC Symbol;Acc:VGNC:91687]	PPAT	protein_coding
8	55700956	55722979	phosphoribosylaminoimidazole carboxylase and phosphoribosylaminoimidazolesuccinocarboxamide synthase [Source:VGNC Symbol;Acc:VGNC:91156]	PAICS	protein_coding
8	55729116	55762015	signal recognition particle 72 [Source:VGNC Symbol;Acc:VGNC:93461]	SRP72	protein_coding
8	55763239	55776645	ADP ribosylation factor like GTPase 9 [Source:VGNC Symbol;Acc:VGNC:85525]		protein_coding
8	55787215	55830694	sperm microtubule associated protein 2 like [Source:VGNC Symbol;Acc:VGNC:93951]	SPMAP2L	protein_coding
8	55862197	55901633	HOP homeobox [Source:VGNC Symbol;Acc:VGNC:88932]		protein_coding
8	55935023	55947975			lncRNA
8	55982369	55989541			protein_coding
8	56035179	56061138			protein_coding
8	56084512	56132296			protein_coding
8	56133988	56138269			lncRNA
