# Supplementary material for: Identification of Reproductive Trait-Associated Loci and Candidate Genes in Commercial Pigs via 50K SNP Genotyping and Genome-Wide Association Study
Source: Biology (Basel). 2026 May 11;15(10):766. doi: 10.3390/biology15100766 (PMC13203925; doi:10.3390/biology15100766)
Supplement: Supplementary file 1 [file biology-15-00766-s001.zip › Supplementary materials 7-ROH_island_with_Gene.xlsx]

## Sheet: ROH_island_with_Gene
Group	Start_SNP	End_SNP	chrom	nSNP	from	to	PERCENTAGE	GENE
Duroc	CNC10011575	CNC10011634	1	56	77424826	80997487	100	TRAF3IP2, FYN, U6, CCN6, TUBE1, FAM229B, LAMA4, RFPL4B, MARCKS, HDAC2, HS3ST5
Duroc	CNCB10000347	CNCB10000367	1	21	77518365	80831426	100	TRAF3IP2, FYN, U6, CCN6, TUBE1, FAM229B, LAMA4, RFPL4B, MARCKS, HDAC2, HS3ST5
Duroc	CNC10021506	CNC10021634	2	106	71286601	77480097	100	TIMM44, CTXN1, SNAPC2, TGFBR3L, MAP2K7, LRRC8E, EVI5L, CD209, CLEC4G, TRAPPC5, PCP2, RETN, STXBP2, PET100, XAB2, CAMSAP3, PNPLA6, MCOLN1, ZNF358, SAXO5, PEX11G, ARHGEF18, INSR, VAV1, SH2D3A, TRIP10, GPR108, C3, TNFSF14, CD70, TNFSF9, TUBB4A, DENND1C, CRB3, SLC25A23, SLC25A41, KHSRP, GTF2F1, ALKBH7, PSPN, CLPP, ACER1, MLLT1, U6, ACSBG2, RFX2, RANBP3, CAPS, VMAC, NDUFA11, NRTN, DUS3L, CATSPERD, LON…
Duroc	CNCB10001872	CNCB10001896	2	25	71324471	77417327	100	EVI5L, CD209, CLEC4G, TRAPPC5, PCP2, RETN, STXBP2, PET100, XAB2, CAMSAP3, PNPLA6, MCOLN1, ZNF358, SAXO5, PEX11G, ARHGEF18, INSR, VAV1, SH2D3A, TRIP10, GPR108, C3, TNFSF14, CD70, TNFSF9, TUBB4A, DENND1C, CRB3, SLC25A23, SLC25A41, KHSRP, GTF2F1, ALKBH7, PSPN, CLPP, ACER1, MLLT1, U6, ACSBG2, RFX2, RANBP3, CAPS, VMAC, NDUFA11, NRTN, DUS3L, CATSPERD, LONP1, RPL36, HSD11B1L, MICOS13, SAFB, SAFB2, TINCR…
Duroc	CNC10021642	CNC10021712	2	55	77852462	80062326	100	SPMAP2, MIER2, PLPP2, FLT4, SCGB3A1, CNOT6, GFPT2, MAPK9, RASGEF1C, RNF130, MIR340, TBC1D9B, SQSTM1, MGAT4B, LTC4S, MAML1, CANX, HNRNPH1, RUFY1, U2, ADAMTS2, ZNF354C, ZNF879, GRM6, ZNF454, ZFP2, ZNF354B, MSANTD5, PROP1, ZNF354A, CLK4, COL23A1
Duroc	CNCB10001899	CNCB10001905	2	7	77894553	79765661	100	SPMAP2, MIER2, PLPP2, FLT4, SCGB3A1, CNOT6, GFPT2, MAPK9, RASGEF1C, RNF130, MIR340, TBC1D9B, SQSTM1, MGAT4B, LTC4S, MAML1, CANX, HNRNPH1, RUFY1, U2, ADAMTS2, ZNF354C, ZNF879, GRM6, ZNF454, ZFP2, ZNF354B, MSANTD5, PROP1, ZNF354A, CLK4
Duroc	CNC10021840	CNC10021912	2	66	87465393	90934633	100	ARSB, DMGDH, BHMT2, BHMT, JMY, HOMER1, TENT2, CMYA5, MTX3, THBS4, SERINC5, U1, SPZ1, ZFYVE16, FAM151B, ANKRD34B, MSH3, RASGRF2, CKMT2, ZCCHC9, ACOT12, SSBP2, ATG10, RPS23
Duroc	CNCB10001939	CNCB10001947	2	9	87586597	90229654	100	ARSB, DMGDH, BHMT2, BHMT, JMY, HOMER1, TENT2, CMYA5, MTX3, THBS4, SERINC5, U1, SPZ1, ZFYVE16, FAM151B, ANKRD34B, MSH3, RASGRF2, CKMT2, ZCCHC9, ACOT12, SSBP2
Duroc	CNC10030777	CNC10030910	3	110	39128984	44162177	100	MMP25, BICDL2, THOC6, HCFC1R1, TNFRSF12A, CLDN6, CLDN9, PKMYT1, KREMEN2, FLYWCH2, SRRM2, ELOB, PRSS33, PRSS21, PRSS22, PRSS27, KCTD5, PDPK1, AMDHD2, TBC1D24, NTN3, TEDC2, CCNF, ABCA3, RNPS1, ECI1, DNASE1L2, E4F1, PGP, MLST8, ssc-mir-1842, BRICD5, CASKIN1, TRAF7, SNORD60, RAB26, PKD1, TSC2, NTHL1, NHERF2, NPW, ZNF598, SYNGR3, GFER, NOXO1, TBL3, RNF151, SNORA64, NDUFB10, RPL3L, MSRB1, HS3ST6, MEIOB…
Duroc	CNCB10002487	CNCB10002497	3	11	39321324	43687637	100	PRSS21, PRSS22, PRSS27, KCTD5, PDPK1, AMDHD2, TBC1D24, NTN3, TEDC2, CCNF, ABCA3, RNPS1, ECI1, DNASE1L2, E4F1, PGP, MLST8, ssc-mir-1842, BRICD5, CASKIN1, TRAF7, SNORD60, RAB26, PKD1, TSC2, NTHL1, NHERF2, NPW, ZNF598, SYNGR3, GFER, NOXO1, TBL3, RNF151, SNORA64, NDUFB10, RPL3L, MSRB1, HS3ST6, MEIOB, FAHD1, IGFALS, NUBP2, SPSB3, EME2, MRPS34, NME3, MAPK8IP3, JPT2, CRAMP1, IFT140, TMEM204, TELO2, PTX4…
Duroc	CNCB11000002	CNCB11000002	3	1	39755493	39755493	100	ECI1
Duroc	CNC10091520	CNC10091610	9	79	77200496	81116110	100	THSD7A, NDUFA4, PHF14, NXPH1, TAC1, ASNS, COL28A1, MIOS, RPA3, UMAD1, GLCCI1, ICA1
Duroc	CNCB10006841	CNCB10006865	9	25	77440064	80797481	100	NDUFA4, PHF14, NXPH1, COL28A1, MIOS, RPA3, UMAD1, GLCCI1, ICA1
Duroc	CNC10091807	CNC10091811	9	5	89984248	90250285	100
Duroc	CNCB10006929	CNCB10006933	9	4	90021586	90147032	100
Duroc	CNC10133168	CNC10133254	13	72	161452990	165179356	100	GABRR3, RIOX2, CRYBG3, SNORA70, ARL6, EPHA6, U6
Duroc	CNCB10009245	CNCB10009261	13	17	161515816	165084804	100	GABRR3, RIOX2, CRYBG3, SNORA70, ARL6, EPHA6, U6
Duroc	CNC10151562	CNC10151676	15	84	79412162	84099419	100	CDCA7, U6, SP3, OLA1, SP9, CIR1, SCRN3, GPR155, CHRNA1, CHN1, ATF2, ATP5MC3, LNPK, EVX2, HOXD13, HOXD12, HOXD11, HOXD10, HOXD9, HOXD8, MIR10B, HOXD4, HOXD3, HOXD1, MTX2, NFE2L2, AGPS, PDE11A, RBM45, U1, OSBPL6
Duroc	CNCB10010744	CNCB10010760	15	17	79429950	83639342	100	CDCA7, U6, SP3, OLA1, SP9, CIR1, SCRN3, GPR155, CHRNA1, CHN1, ATF2, ATP5MC3, LNPK, EVX2, HOXD13, HOXD12, HOXD11, HOXD10, HOXD9, HOXD8, MIR10B, HOXD4, HOXD3, HOXD1, MTX2, NFE2L2, AGPS, PDE11A
Duroc	CNC10152216	CNC10152337	15	98	112147210	118554559	100	MAP2, UNC80, KANSL1L, U6, SNORA70, ACADL, MYL1, LANCL1, CPS1, ERBB4, IKZF2, SPAG16, VWC2L, BARD1, ABCA12, ATIC, FN1, MREG, PECR, TMEM169, XRCC5, MARCHF4
Duroc	CNCB10010932	CNCB10010970	15	39	112393601	118302520	100	MAP2, UNC80, KANSL1L, U6, SNORA70, ACADL, MYL1, LANCL1, CPS1, ERBB4, IKZF2, SPAG16, VWC2L, BARD1, ABCA12, ATIC, FN1, MREG, PECR
Landrace	CNC10013805	CNC10013882	1	68	215522569	219212815	52.2989	GLDC, UHRF2, RANBP6, TPD52L3, IL33, BRD10, MLANA, ERMP1, RIC1, U6, PDCD1LG2, CD274, PLGRKT, INSL6, JAK2, ssc-mir-101-1, AK3, CDC37L1, SPATA6L, PLPP6, SLC1A1, GLIS3, RFX3, Metazoa_SRP, PUM3, KCNV2, VLDLR
Landrace	CNCB10001050	CNCB10001068	1	19	215585011	218977436	52.2989	GLDC, UHRF2, RANBP6, TPD52L3, IL33, BRD10, MLANA, ERMP1, RIC1, U6, PDCD1LG2, CD274, PLGRKT, INSL6, JAK2, ssc-mir-101-1, AK3, CDC37L1, SPATA6L, PLPP6, SLC1A1, GLIS3, RFX3, Metazoa_SRP
Landrace	CNC10030805	CNC10030874	3	57	40598017	42689744	71.8391	CACNA1H, C1QTNF8, SSTR5, SOX8, LMF1, U6, GNG13, CHTF18, RPUSD1, MSLNL, CIAO3, HAGHL, CCDC78, ANTKMT, METRN, FBXL16, WDR24, JMJD8, STUB1, RHBDL1, RHOT2, WDR90, MCRIP2, METTL26, WFIKKN1, RAB40C, PIGQ, PRR35, CAPN15, RAB11FIP3, DECR2, NME4, PGAP6, MRPL28, AXIN1, PDIA2, ARHGDIG, RGS11, FAM234A, LUC7L, HBQ1, NPRL3, HBM, HBZ, RHBDF1, SNRNP25, POLR3K, IL9R, ZNF484, IARS1, SNORA84, NOL8, CENPP, OGN, OMD,…
Landrace	CNCB10002494	CNCB10002494	3	1	41649559	41649559	71.8391
Landrace	CNC10040996	CNC10041074	4	68	52188036	56000161	52.8736	RALYL, U6, SNX16, CHMP4C, ZFAND1, IMPA1, FABP4, FABP9, PMP2, FABP5, PAG1, ZNF704
Landrace	CNCB10003290	CNCB10003308	4	19	52536634	55924447	70.6897	RALYL, SNX16, CHMP4C, ZFAND1, IMPA1, FABP4, FABP9, PMP2, FABP5, PAG1, ZNF704
Landrace	CNC10080840	CNC10080971	8	89	43319222	48239407	55.1724	CPE, MSMO1, KLHL2, U6, TMEM192, GUCY1A1, GUCY1B1, ASIC5, TDO2, CTSO, PDGFC, U12, GLRB, GRIA2, GASK1B, TMEM144, RXFP1, C4orf46, ETFDH, PPID, FNIP2, SPMIP2, RAPGEF2
Landrace	CNCB10005925	CNCB10005936	8	12	44142463	47986579	59.1954	GUCY1A1, GUCY1B1, ASIC5, TDO2, CTSO, PDGFC, U12, GLRB, GRIA2, GASK1B, TMEM144, RXFP1, C4orf46, ETFDH, PPID, FNIP2, SPMIP2
Landrace	CNC10080980	CNC10081005	8	22	48814718	49927391	53.4483
Landrace	CNCB10005940	CNCB10005942	8	3	48864438	49183943	53.4483
Landrace	CNC10081017	CNC10081153	8	120	50726353	57164803	60.9195	FSTL5, NAF1, NPY1R, NPY5R, TKTL2, TMA16, MARCHF1, SMIM31, U2, TMEM165, CLOCK, PDCL2, NMU, U6, EXOC1L, EXOC1, CEP135, CRACD, AASDH, PPAT, PAICS, SRP72, ARL9, SPMAP2L, HOPX, NOA1, POLR2B, IGFBP7
Landrace	CNCB10005946	CNCB10005972	8	27	50779746	56996448	60.9195	FSTL5, NAF1, NPY1R, NPY5R, TKTL2, TMA16, MARCHF1, SMIM31, U2, TMEM165, CLOCK, PDCL2, NMU, U6, EXOC1L, EXOC1, CEP135, CRACD, AASDH, PPAT, PAICS, SRP72, ARL9, SPMAP2L, HOPX, NOA1, POLR2B, IGFBP7
Landrace	CNC10081185	CNC10081210	8	24	59142414	60066124	52.8736	ADGRL3
Landrace	CNCB10005989	CNCB10005996	8	8	59196504	59848273	55.7471
Landrace	CNC10081232	CNC10081262	8	26	61328310	62594318	51.7241	TECRL
Landrace	CNCB10006005	CNCB10006011	8	6	61704286	62151155	54.023
Yorkshire	CNC10012891	CNC10012947	1	41	160991130	163977023	64.7059	PMAIP1, CCBE1, LMAN1, CPLX4, RAX, GRP, SEC11C, ZNF532, MALT1, ALPK2, ssc-mir-122, NEDD4L, ATP8B1, SLC51B, RASL12, KBTBD13, UBAP1L, PDCD7, CLPX, CILP, PARP16, U5, IGDCC3, IGDCC4, DPP8, HACD3, INTS14, SLC24A1, DENND4A, RAB11A, MEGF11
Yorkshire	CNCB10000764	CNCB10000776	1	13	161256308	163949524	64.5511	CCBE1, LMAN1, CPLX4, RAX, GRP, SEC11C, ZNF532, MALT1, ALPK2, ssc-mir-122, NEDD4L, ATP8B1, SLC51B, RASL12, KBTBD13, UBAP1L, PDCD7, CLPX, CILP, PARP16, U5, IGDCC3, IGDCC4, DPP8, HACD3, INTS14, SLC24A1, DENND4A, RAB11A, MEGF11
Yorkshire	CNC10013807	CNC10013868	1	55	215632274	218408262	68.1115	GLDC, UHRF2, RANBP6, TPD52L3, IL33, BRD10, MLANA, ERMP1, RIC1, U6, PDCD1LG2, CD274, PLGRKT, INSL6, JAK2, ssc-mir-101-1, AK3, CDC37L1, SPATA6L, PLPP6, SLC1A1, GLIS3, RFX3
Yorkshire	CNCB10001051	CNCB10001066	1	16	215780372	217884201	68.1115	UHRF2, RANBP6, TPD52L3, IL33, BRD10, MLANA, ERMP1, RIC1, U6, PDCD1LG2, CD274, PLGRKT, INSL6, JAK2, ssc-mir-101-1, AK3, CDC37L1, SPATA6L, PLPP6, SLC1A1, GLIS3
Yorkshire	CNC10014153	CNC10014214	1	54	234498690	238169421	65.6347	SPATA31F3, PHF24, U6, DNAJB5, SPATA31G1, VCP, FANCG, PIGO, STOML2, ATOSB, UNC13B, RUSC2, CIMIP2B, TESK1, CD72, SIT1, RNase_MRP, CCDC107, ARHGEF39, CA9, TPM2, TLN1, CREB3, GBA2, RGP1, MSMP, NPR2, SPAG8, FAM221B, TMEM8B, HRCT1, SPAAR, OR2S2, RECK, GLIPR2, CCIN, CLTA, GNE, RNF38, MELK, PAX5, ZCCHC7, GRHPR, ZBTB5
Yorkshire	CNCB10001162	CNCB10001179	1	18	234673035	237938839	65.9443	SPATA31F3, PHF24, U6, DNAJB5, SPATA31G1, VCP, FANCG, PIGO, STOML2, ATOSB, UNC13B, RUSC2, CIMIP2B, TESK1, CD72, SIT1, RNase_MRP, CCDC107, ARHGEF39, CA9, TPM2, TLN1, CREB3, GBA2, RGP1, MSMP, NPR2, SPAG8, FAM221B, TMEM8B, HRCT1, SPAAR, OR2S2, RECK, GLIPR2, CCIN, CLTA, GNE, RNF38, MELK, PAX5, ZCCHC7
Yorkshire	CNC10030805	CNC10030874	3	57	40598017	42689744	86.6873	CACNA1H, C1QTNF8, SSTR5, SOX8, LMF1, U6, GNG13, CHTF18, RPUSD1, MSLNL, CIAO3, HAGHL, CCDC78, ANTKMT, METRN, FBXL16, WDR24, JMJD8, STUB1, RHBDL1, RHOT2, WDR90, MCRIP2, METTL26, WFIKKN1, RAB40C, PIGQ, PRR35, CAPN15, RAB11FIP3, DECR2, NME4, PGAP6, MRPL28, AXIN1, PDIA2, ARHGDIG, RGS11, FAM234A, LUC7L, HBQ1, NPRL3, HBM, HBZ, RHBDF1, SNRNP25, POLR3K, IL9R, ZNF484, IARS1, SNORA84, NOL8, CENPP, OGN, OMD,…
Yorkshire	CNCB10002494	CNCB10002494	3	1	41649559	41649559	86.8421
Yorkshire	CNC10080840	CNC10080972	8	90	43319222	48252726	67.3375	CPE, MSMO1, KLHL2, U6, TMEM192, GUCY1A1, GUCY1B1, ASIC5, TDO2, CTSO, PDGFC, U12, GLRB, GRIA2, GASK1B, TMEM144, RXFP1, C4orf46, ETFDH, PPID, FNIP2, SPMIP2, RAPGEF2
Yorkshire	CNCB10005925	CNCB10005936	8	12	44142463	47986579	71.0526	GUCY1A1, GUCY1B1, ASIC5, TDO2, CTSO, PDGFC, U12, GLRB, GRIA2, GASK1B, TMEM144, RXFP1, C4orf46, ETFDH, PPID, FNIP2, SPMIP2
Yorkshire	CNC10080980	CNC10081005	8	22	48814718	49927391	62.6935
Yorkshire	CNCB10005940	CNCB10005942	8	3	48864438	49183943	62.6935
Yorkshire	CNC10081030	CNC10081109	8	65	51720377	55006294	73.5294	NAF1, NPY1R, NPY5R, TKTL2, TMA16, MARCHF1, SMIM31, U2, TMEM165, CLOCK, PDCL2, NMU
Yorkshire	CNCB10005950	CNCB10005954	8	4	52565396	54994394	73.5294	MARCHF1, SMIM31, U2, TMEM165, CLOCK, PDCL2, NMU
Yorkshire	CNC10151471	CNC10151495	15	20	75223280	76179701	58.6687	CERS6, NOSTRIN, SPC25, G6PC2, ABCB11, DHRS9, LRP2, BBS5, KLHL41, FASTKD1, PPIG, CFAP210, PHOSPHO2, KLHL23, SSB, METTL5, UBR3
Yorkshire	CNCB10010713	CNCB10010720	15	8	75321601	76095497	58.6687	NOSTRIN, SPC25, G6PC2, ABCB11, DHRS9, LRP2, BBS5, KLHL41, FASTKD1, PPIG, CFAP210, PHOSPHO2, KLHL23, SSB, METTL5
Yorkshire	CNC10151573	CNC10151617	15	36	79694405	81719104	59.5975	SP3, OLA1, SP9, CIR1, SCRN3, GPR155, CHRNA1, CHN1, ATF2, ATP5MC3
Yorkshire	CNCB10010745	CNCB10010757	15	13	79888896	81388867	59.2879	SP3, OLA1, SP9, CIR1, SCRN3, GPR155, CHRNA1, CHN1, ATF2, ATP5MC3
