# Supplementary material for: Identification of Reproductive Trait-Associated Loci and Candidate Genes in Commercial Pigs via 50K SNP Genotyping and Genome-Wide Association Study
Source: Biology (Basel). 2026 May 11;15(10):766. doi: 10.3390/biology15100766 (PMC13203925; doi:10.3390/biology15100766)
Supplement: Supplementary file 1 [file biology-15-00766-s001.zip › Supplementary materials 8 - live - out.bar_Gradient.xls]

id	num	pvalue	per	ratio	class	ID	Descrption	Pvalue	Qvalue	Up	Down	fg_num	bg_num
Spliceosome	2	0.02667673	11.765	0.014	Genetic Information Processing	ko03040	Spliceosome	0.02667673	0.3826443	0	0	2	145
Apoptosis	2	0.02840728	11.765	0.013	Cellular Processes	ko04210	Apoptosis	0.02840728	0.3826443	0	0	2	150
Fatty acid biosynthesis	1	0.0314983	5.882	0.056	Metabolism	ko00061	Fatty acid biosynthesis	0.0314983	0.3826443	0	0	1	18
Retrograde endocannabinoid signaling	2	0.03348784	11.765	0.012	Organismal Systems	ko04723	Retrograde endocannabinoid signaling	0.03348784	0.3826443	0	0	2	164
Glycosphingolipid biosynthesis - lacto and neolacto series	1	0.0519758	5.882	0.033	Metabolism	ko00601	Glycosphingolipid biosynthesis - lacto and neolacto series	0.0519758	0.3826443	0	0	1	30
Thyroid cancer	1	0.06540033	5.882	0.026	Human Diseases	ko05216	Thyroid cancer	0.06540033	0.3826443	0	0	1	38
Transcriptional misregulation in cancer	2	0.06888029	11.765	0.008	Human Diseases	ko05202	Transcriptional misregulation in cancer	0.06888029	0.3826443	0	0	2	245
Fatty acid degradation	1	0.09009045	5.882	0.019	Metabolism	ko00071	Fatty acid degradation	0.09009045	0.3826443	0	0	1	53
Hedgehog signaling pathway	1	0.09009045	5.882	0.019	Environmental Information Processing	ko04340	Hedgehog signaling pathway	0.09009045	0.3826443	0	0	1	53
Fatty acid metabolism	1	0.09657004	5.882	0.018	Metabolism	ko01212	Fatty acid metabolism	0.09657004	0.3826443	0	0	1	57
MAPK signaling pathway	2	0.09657349	11.765	0.007	Environmental Information Processing	ko04010	MAPK signaling pathway	0.09657349	0.3826443	0	0	2	298
Endometrial cancer	1	0.1030062	5.882	0.016	Human Diseases	ko05213	Endometrial cancer	0.1030062	0.3826443	0	0	1	61
Basal cell carcinoma	1	0.106208	5.882	0.016	Human Diseases	ko05217	Basal cell carcinoma	0.106208	0.3826443	0	0	1	63
Lysine degradation	1	0.1125795	5.882	0.015	Metabolism	ko00310	Lysine degradation	0.1125795	0.3826443	0	0	1	67
Chemical carcinogenesis - DNA adducts	1	0.1141657	5.882	0.015	Human Diseases	ko05204	Chemical carcinogenesis - DNA adducts	0.1141657	0.3826443	0	0	1	68
Steroid hormone biosynthesis	1	0.1157492	5.882	0.014	Metabolism	ko00140	Steroid hormone biosynthesis	0.1157492	0.3826443	0	0	1	69
Metabolism of xenobiotics by cytochrome P450	1	0.1173301	5.882	0.014	Metabolism	ko00980	Metabolism of xenobiotics by cytochrome P450	0.1173301	0.3826443	0	0	1	70
Melanoma	1	0.1236269	5.882	0.014	Human Diseases	ko05218	Melanoma	0.1236269	0.3826443	0	0	1	74
Non-small cell lung cancer	1	0.1236269	5.882	0.014	Human Diseases	ko05223	Non-small cell lung cancer	0.1236269	0.3826443	0	0	1	74
Glioma	1	0.1283217	5.882	0.013	Human Diseases	ko05214	Glioma	0.1283217	0.3826443	0	0	1	77
Pancreatic cancer	1	0.1298814	5.882	0.013	Human Diseases	ko05212	Pancreatic cancer	0.1298814	0.3826443	0	0	1	78
Chronic myeloid leukemia	1	0.1314385	5.882	0.013	Human Diseases	ko05220	Chronic myeloid leukemia	0.1314385	0.3826443	0	0	1	79
Ribosome biogenesis in eukaryotes	1	0.1345447	5.882	0.012	Genetic Information Processing	ko03008	Ribosome biogenesis in eukaryotes	0.1345447	0.3826443	0	0	1	81
RNA degradation	1	0.1345447	5.882	0.012	Genetic Information Processing	ko03018	RNA degradation	0.1345447	0.3826443	0	0	1	81
Adipocytokine signaling pathway	1	0.1360939	5.882	0.012	Organismal Systems	ko04920	Adipocytokine signaling pathway	0.1360939	0.3826443	0	0	1	82
p53 signaling pathway	1	0.1376405	5.882	0.012	Cellular Processes	ko04115	p53 signaling pathway	0.1376405	0.3826443	0	0	1	83
PPAR signaling pathway	1	0.151443	5.882	0.011	Organismal Systems	ko03320	PPAR signaling pathway	0.151443	0.3826443	0	0	1	92
Morphine addiction	1	0.1559975	5.882	0.011	Human Diseases	ko05032	Morphine addiction	0.1559975	0.3826443	0	0	1	95
Metabolic pathways	5	0.1563344	29.412	0.003	Metabolism	ko01100	Metabolic pathways	0.1563344	0.3826443	0	0	5	1655
TGF-beta signaling pathway	1	0.1575105	5.882	0.010	Environmental Information Processing	ko04350	TGF-beta signaling pathway	0.1575105	0.3826443	0	0	1	96
GABAergic synapse	1	0.159021	5.882	0.010	Organismal Systems	ko04727	GABAergic synapse	0.159021	0.3826443	0	0	1	97
Colorectal cancer	1	0.159021	5.882	0.010	Human Diseases	ko05210	Colorectal cancer	0.159021	0.3826443	0	0	1	97
Circadian entrainment	1	0.1710133	5.882	0.010	Organismal Systems	ko04713	Circadian entrainment	0.1710133	0.3940276	0	0	1	105
Small cell lung cancer	1	0.1739862	5.882	0.009	Human Diseases	ko05222	Small cell lung cancer	0.1739862	0.3940276	0	0	1	107
Cholinergic synapse	1	0.1887005	5.882	0.009	Organismal Systems	ko04725	Cholinergic synapse	0.1887005	0.3942510	0	0	1	117
Glutamatergic synapse	1	0.1916136	5.882	0.008	Organismal Systems	ko04724	Glutamatergic synapse	0.1916136	0.3942510	0	0	1	119
HIF-1 signaling pathway	1	0.1974103	5.882	0.008	Environmental Information Processing	ko04066	HIF-1 signaling pathway	0.1974103	0.3942510	0	0	1	123
Serotonergic synapse	1	0.2002939	5.882	0.008	Organismal Systems	ko04726	Serotonergic synapse	0.2002939	0.3942510	0	0	1	125
Cell cycle	1	0.2131501	5.882	0.007	Cellular Processes	ko04110	Cell cycle	0.2131501	0.3942510	0	0	1	134
Relaxin signaling pathway	1	0.2131501	5.882	0.007	Organismal Systems	ko04926	Relaxin signaling pathway	0.2131501	0.3942510	0	0	1	134
FoxO signaling pathway	1	0.2145665	5.882	0.007	Environmental Information Processing	ko04068	FoxO signaling pathway	0.2145665	0.3942510	0	0	1	135
Lysosome	1	0.2159805	5.882	0.007	Cellular Processes	ko04142	Lysosome	0.2159805	0.3942510	0	0	1	136
Dopaminergic synapse	1	0.2202082	5.882	0.007	Organismal Systems	ko04728	Dopaminergic synapse	0.2202082	0.3942510	0	0	1	139
Insulin signaling pathway	1	0.2285991	5.882	0.007	Organismal Systems	ko04910	Insulin signaling pathway	0.2285991	0.3942510	0	0	1	145
Breast cancer	1	0.2327627	5.882	0.007	Human Diseases	ko05224	Breast cancer	0.2327627	0.3942510	0	0	1	148
Apelin signaling pathway	1	0.2355266	5.882	0.007	Environmental Information Processing	ko04371	Apelin signaling pathway	0.2355266	0.3942510	0	0	1	150
Cellular senescence	1	0.2586446	5.882	0.006	Cellular Processes	ko04218	Cellular senescence	0.2586446	0.4127440	0	0	1	167
Pathways in cancer	2	0.2624847	11.765	0.004	Human Diseases	ko05200	Pathways in cancer	0.2624847	0.4127440	0	0	2	561
Hepatocellular carcinoma	1	0.2626553	5.882	0.006	Human Diseases	ko05225	Hepatocellular carcinoma	0.2626553	0.4127440	0	0	1	170
Hippo signaling pathway	1	0.2758774	5.882	0.006	Environmental Information Processing	ko04390	Hippo signaling pathway	0.2758774	0.4151974	0	0	1	180
Chemokine signaling pathway	1	0.2862941	5.882	0.005	Organismal Systems	ko04062	Chemokine signaling pathway	0.2862941	0.4151974	0	0	1	188
NF-kappa B signaling pathway	1	0.2875862	5.882	0.005	Environmental Information Processing	ko04064	NF-kappa B signaling pathway	0.2875862	0.4151974	0	0	1	189
Alcoholism	1	0.2875862	5.882	0.005	Human Diseases	ko05034	Alcoholism	0.2875862	0.4151974	0	0	1	189
Oxidative phosphorylation	1	0.2914494	5.882	0.005	Metabolism	ko00190	Oxidative phosphorylation	0.2914494	0.4151974	0	0	1	192
Non-alcoholic fatty liver disease	1	0.2965696	5.882	0.005	Human Diseases	ko04932	Non-alcoholic fatty liver disease	0.2965696	0.4151974	0	0	1	196
Gastric cancer	1	0.3104712	5.882	0.005	Human Diseases	ko05226	Gastric cancer	0.3104712	0.4268979	0	0	1	207
Kaposi sarcoma-associated herpesvirus infection	1	0.3228843	5.882	0.005	Human Diseases	ko05167	Kaposi sarcoma-associated herpesvirus infection	0.3228843	0.4361770	0	0	1	217
cAMP signaling pathway	1	0.3470822	5.882	0.004	Environmental Information Processing	ko04024	cAMP signaling pathway	0.3470822	0.4607815	0	0	1	237
Diabetic cardiomyopathy	1	0.3670081	5.882	0.004	Human Diseases	ko05415	Diabetic cardiomyopathy	0.3670081	0.4697960	0	0	1	254
Human cytomegalovirus infection	1	0.3681622	5.882	0.004	Human Diseases	ko05163	Human cytomegalovirus infection	0.3681622	0.4697960	0	0	1	255
Chemical carcinogenesis - reactive oxygen species	1	0.3919457	5.882	0.004	Human Diseases	ko05208	Chemical carcinogenesis - reactive oxygen species	0.3919457	0.4697960	0	0	1	276
Cytokine-cytokine receptor interaction	1	0.3985846	5.882	0.004	Environmental Information Processing	ko04060	Cytokine-cytokine receptor interaction	0.3985846	0.4697960	0	0	1	282
Epstein-Barr virus infection	1	0.3985846	5.882	0.004	Human Diseases	ko05169	Epstein-Barr virus infection	0.3985846	0.4697960	0	0	1	282
Thermogenesis	1	0.4029726	5.882	0.003	Organismal Systems	ko04714	Thermogenesis	0.4029726	0.4697960	0	0	1	286
Ras signaling pathway	1	0.4040649	5.882	0.003	Environmental Information Processing	ko04014	Ras signaling pathway	0.4040649	0.4697960	0	0	1	287
Human immunodeficiency virus 1 infection	1	0.4040649	5.882	0.003	Human Diseases	ko05170	Human immunodeficiency virus 1 infection	0.4040649	0.4697960	0	0	1	287
Human T-cell leukemia virus 1 infection	1	0.4138112	5.882	0.003	Human Diseases	ko05166	Human T-cell leukemia virus 1 infection	0.4138112	0.4697960	0	0	1	296
Ribosome	1	0.4148848	5.882	0.003	Genetic Information Processing	ko03010	Ribosome	0.4148848	0.4697960	0	0	1	297
Parkinson disease	1	0.4421575	5.882	0.003	Human Diseases	ko05012	Parkinson disease	0.4421575	0.4931069	0	0	1	323
Prion disease	1	0.448279	5.882	0.003	Human Diseases	ko05020	Prion disease	0.448279	0.4931069	0	0	1	329
Huntington disease	1	0.4808328	5.882	0.003	Human Diseases	ko05016	Huntington disease	0.4808328	0.5214666	0	0	1	362
PI3K-Akt signaling pathway	1	0.4978185	5.882	0.003	Environmental Information Processing	ko04151	PI3K-Akt signaling pathway	0.4978185	0.5323892	0	0	1	380
Coronavirus disease - COVID-19	1	0.5232048	5.882	0.002	Human Diseases	ko05171	Coronavirus disease - COVID-19	0.5232048	0.5518736	0	0	1	408
Amyotrophic lateral sclerosis	1	0.5439982	5.882	0.002	Human Diseases	ko05014	Amyotrophic lateral sclerosis	0.5439982	0.5660522	0	0	1	432
Alzheimer disease	1	0.5540719	5.882	0.002	Human Diseases	ko05010	Alzheimer disease	0.5540719	0.5688472	0	0	1	444
Pathways of neurodegeneration - multiple diseases	1	0.624631	5.882	0.002	Human Diseases	ko05022	Pathways of neurodegeneration - multiple diseases	0.624631	0.6328498	0	0	1	536
Olfactory transduction	1	0.9448752	5.882	0.001	Organismal Systems	ko04740	Olfactory transduction	0.9448752	0.9448752	0	0	1	1500
